# Supplementary material for: Protein-specific prediction of mRNA binding using RNA sequences, binding motifs and predicted secondary structures
Source: BMC Bioinformatics. 2014 Apr 29;15:123. doi: 10.1186/1471-2105-15-123 (PMC4098778; doi:10.1186/1471-2105-15-123)
Supplement: Additional file 1 — RBP descriptions. The table contains a description of all RBPs used in the AURA_dataset and a description of the PUM2 protein. The file is in csv format and tab-delimited. The first column lists the UniProt ID of the RBP followed by the protein name, gene name and the function (source: UniProt [46]). [file 1471-2105-15-123-S1.csv]

UniProt ID	protein name (Recommended name)	gene name (synonyms)	Function (source: UniprotKB)
Q8TB72	Pumilio homolog 2	PUM2(KIAA0235, PUMH2)	Sequence-specific RNA-binding protein that regulates translation and mRNA stability by binding the 3'-UTR of mRNA targets. Its interactions and tissue specificity suggest that it may be required to support proliferation and self-renewal of stem cells by regulating the translation of key transcripts.
Q9UL18	Protein argonaute-1	EIF2C1 (AGO1)	Required for RNA-mediated gene silencing (RNAi). Binds to short RNAs such as microRNAs (miRNAs) or short interfering RNAs (siRNAs), and represses the translation of mRNAs which are complementary to them. Lacks endonuclease activity and does not appear to cleave target mRNAs. Also required for transcriptional gene silencing (TGS) of promoter regions which are complementary to bound short antigene …
Q9UKV8	Protein argonaute-2	EIF2C2 (AGO2)	Required for RNA-mediated gene silencing (RNAi) by the RNA-induced silencing complex (RISC). The 'minimal RISC' appears to include EIF2C2/AGO2 bound to a short guide RNA such as a microRNA (miRNA) or short interfering RNA (siRNA). These guide RNAs direct RISC to complementary mRNAs that are targets for RISC-mediated gene silencing. The precise mechanism of gene silencing depends on the degree of …
Q9HCK5	Protein argonaute-4	EIF2C4 (AGO4, KIAA1567)	Required for RNA-mediated gene silencing (RNAi). Binds to short RNAs such as microRNAs (miRNAs) and represses the translation of mRNAs which are complementary to them. Lacks endonuclease activity and does not appear to cleave target mRNAs. Also required for RNA-directed transcription and replication of the human hapatitis delta virus (HDV)
Q14103	Heterogeneous nuclear ribonucleoprotein D0	HNRNPD (AUF1, HNRPD)	Sequence-specific RNA-binding protein that regulates mRNA cytoplasmic polyadenylation and translation initiation during oocyte maturation, early development and at postsynapse sites of neurons. Binds to the cytoplasmic polyadenylation element (CPE), an uridine-rich sequence element (consensus sequence 5'-UUUUUAU-3') within the mRNA 3'-UTR. In absence of phosphorylation and in association with TAC…
Q17RY0	Cytoplasmic polyadenylation element-binding protein 4	CPEB4 (KIAA1673)	0
Q9BZB8	Cytoplasmic polyadenylation element-binding protein 1	CPEB1 (CPEB)	Sequence-specific RNA-binding protein that regulates mRNA cytoplasmic polyadenylation and translation initiation during oocyte maturation, early development and at postsynapse sites of neurons. Binds to the cytoplasmic polyadenylation element (CPE), an uridine-rich sequence element (consensus sequence 5'-UUUUUAU-3') within the mRNA 3'-UTR. In absence of phosphorylation and in association with TAC…
Q92879	CUGBP Elav-like family member 1	CELF1 (BRUNOL2, CUGBP, CUGBP1, NAB50)	RNA-binding protein implicated in the regulation of several post-transcriptional events. Involved in pre-mRNA alternative splicing, mRNA translation and stability. Mediates exon inclusion and/or exclusion in pre-mRNA that are subject to tissue-specific and developmentally regulated alternative splicing. Specifically activates exon 5 inclusion of cardiac isoforms of TNNT2 during heart remodeling a…
Q15717	ELAV-like protein 1	ELAVL1 (HUR)	Involved in 3'-UTR ARE-mediated MYC stabilization. Binds avidly to the AU-rich element in FOS and IL3/interleukin-3 mRNAs. In the case of the FOS AU-rich element, HUR binds to a core element of 27 nucleotides that contain AUUUA, AUUUUA and AUUUUUA motifs. Binds preferentially to the 5'-UUUU[AG]UUU-3' motif in vitro
P11940	Polyadenylate-binding protein 1	PABPC1 (PAB1, PABP1, PABPC2)	Binds the poly(A) tail of mRNA. May be involved in cytoplasmic regulatory processes of mRNA metabolism such as pre-mRNA splicing. Its function in translational initiation regulation can either be enhanced by PAIP1 or repressed by PAIP2. Can probably bind to cytoplasmic RNA sequences other than poly(A) in vivo. Involved in translationally coupled mRNA turnover. Implicated with other RNA-binding pr…
Q14671	Pumilio homolog 1	PUM1 (KIAA0099, PUMH1)	Sequence-specific RNA-binding protein that regulates translation and mRNA stability by binding the 3'-UTR of mRNA targets. May be required to support proliferation and self-renewal of stem cells
Q96PU8	Protein quaking	QKI (HKQ)	RNA-binding protein that plays a central role in myelinization. Binds to the 5'-NACUAAY-N(1,20)-UAAY-3' RNA core sequence. Acts by regulating pre-mRNA splicing, mRNA export, mRNA stability and protein translation. Required to protect and promote stability of mRNAs such as MBP and CDKN1B. Regulator of oligodendrocyte differentiation and maturation in the brain that may play a role in myelin and ol…
Q8NDV7	Trinucleotide repeat-containing gene 6A protein	TNRC6A (CAGH26, KIAA1460, TNRC6)	Plays a role in RNA-mediated gene silencing by both micro-RNAs (miRNAs) and short interfering RNAs (siRNAs). Required for miRNA-dependent repression of translation and for siRNA-dependent endonucleolytic cleavage of complementary mRNAs by argonaute family proteins.
Q9UPQ9	Trinucleotide repeat-containing gene 6B protein	TNRC6B (KIAA1093)	Plays a role in RNA-mediated gene silencing by both micro-RNAs (miRNAs) and short interfering RNAs (siRNAs). Required for miRNA-dependent translational repression and siRNA-dependent endonucleolytic cleavage of complementary mRNAs by argonaute family proteins
Q9HCJ0	Trinucleotide repeat-containing gene 6C protein	TNRC6C (KIAA1582)	Plays a role in RNA-mediated gene silencing by micro-RNAs (miRNAs). Required for miRNA-dependent translational repression of complementary mRNAs by argonaute family proteins.
P26368	Splicing factor U2AF 65 kDa subunit	U2AF2 (U2AF65)	Necessary for the splicing of pre-mRNA. Induces cardiac troponin-T (TNNT2) pre-mRNA exon inclusion in muscle. Regulates the TNNT2 exon 5 inclusion through competition with MBNL1. Binds preferentially to a single-stranded structure within the polypyrimidine tract of TNNT2 intron 4 during spliceosome assembly. Required for the export of mRNA out of the nucleus, even if the mRNA is encoded by an int…
