# Supplementary material for: Protein-specific prediction of mRNA binding using RNA sequences, binding motifs and predicted secondary structures
Source: BMC Bioinformatics. 2014 Apr 29;15:123. doi: 10.1186/1471-2105-15-123 (PMC4098778; doi:10.1186/1471-2105-15-123)
Supplement: Additional file 2 — Datasets. This tab-delimited table is in csv format and contains the RNA sequences for each RBP+ set, for 3K-, PUM2+, PUM2- and iAGO2. The first row shows RBP names followed by the bound RNA identifiers (if not otherwise specified, this is an UCSC Genome Browser ID [47]). [file 1471-2105-15-123-S2.csv]

AGO1	AGO2	AGO4	AUF1	CPEB1	CPEB4	CUGBP1	ELAVL1	PABP	PUM1	QKI1	TNRC6A	TNRC6B	TNRC6C	U2AF65	PUM2+ (Ensembl ID)	PUM2- (Ensembl ID)	3K- (Ensemble ID)	iAGO2(Ensembl ID)
uc001agd.2_3UTR	uc001aml.2_3UTR	uc009vky.2_3UTR	uc001uda.2_3UTR	uc001cze.2_3UTR	uc003zjq.3_3UTR	uc001qnp.1_3UTR	uc001uda.2_3UTR	uc002fnm.1_3UTR	uc002odq.3_3UTR	uc001aja.3_3UTR	uc001ame.2_3UTR	uc001abx.1_3UTR	uc001buh.2_3UTR	uc002dtx.2_3UTR	ENST00000366997	ENST00000307078	ENST00000266126	ENST00000265838
uc009vky.2_3UTR	uc001axk.1_3UTR	uc001aml.2_3UTR	uc001ewy.2_3UTR	uc001mrt.2_3UTR	uc003mcs.3_3UTR	uc002gsz.2_3UTR	uc003omm.3_3UTR	uc001uir.2_3UTR	uc004fjv.2_3UTR	uc001ajh.2_3UTR	uc001aml.2_3UTR	uc001aob.3_3UTR	uc001buj.2_3UTR	uc003zhc.2_3UTR	ENST00000332127	ENST00000271417	ENST00000549288	ENST00000324501
uc001aja.3_3UTR	uc001bbd.2_3UTR	uc001avs.3_3UTR	uc003ypk.1_3UTR	uc003xos.2_3UTR	uc010jju.1_3UTR	uc010vxu.1_3UTR	uc001haq.2_3UTR	uc001iti.2_3UTR	uc004bft.2_3UTR	uc009vlm.2_3UTR	uc001ayi.3_3UTR	uc001aoi.2_3UTR	uc001cca.1_3UTR	uc002sdr.3_3UTR	ENST00000249861	ENST00000255448	ENST00000409617	ENST00000305988
uc009vlh.2_3UTR	uc001bps.2_3UTR	uc001cac.2_3UTR	uc001iwv.3_3UTR	uc002tlm.2_3UTR	uc001qno.1_3UTR	uc002zam.2_3UTR	uc003kwf.2_3UTR	uc001itk.1_3UTR	uc001rlv.2_3UTR	uc001anz.1_3UTR	uc009vsn.1_3UTR	uc001ape.2_3UTR	uc001div.2_3UTR	uc001hie.2_3UTR	ENST00000371092	ENST00000275884	ENST00000552738	ENST00000216194
uc001aml.2_3UTR	uc001cbs.2_3UTR	uc001clm.2_3UTR	uc001ixb.1_3UTR	uc003iek.2_3UTR	uc010set.1_3UTR	uc001rzl.2_3UTR	uc003hxb.1_3UTR	uc002fnr.3_3UTR	uc001pmz.2_3UTR	uc001apl.1_3UTR	uc001bnb.2_3UTR	uc001aqx.3_3UTR	uc001dto.2_3UTR	uc001hif.2_3UTR	ENST00000294742	ENST00000368797	ENST00000504950	ENST00000294724
uc001anz.1_3UTR	uc010oiq.1_3UTR	uc001cyg.3_3UTR	uc001ixc.1_3UTR	uc010obt.1_3UTR	uc004agr.2_3UTR	uc001tfh.1_3UTR	uc002nqj.2_3UTR	uc002dfr.2_3UTR	uc002uwq.2_3UTR	uc001apy.2_3UTR	uc001buh.2_3UTR	uc001bgk.2_3UTR	uc010ouy.1_3UTR	uc004bqd.2_3UTR	ENST00000378045	ENST00000308978	ENST00000295462	ENST00000409155
uc001aoi.2_3UTR	uc001cdz.1_3UTR	uc001div.2_3UTR	uc003imq.2_3UTR	uc010zjm.1_3UTR	uc003fms.2_3UTR	uc001rzm.2_3UTR	uc003yhh.2_3UTR	uc003cch.2_3UTR	uc002xvt.1_3UTR	uc010oap.1_3UTR	uc001cbi.2_3UTR	uc001bhs.1_3UTR	uc001euz.2_3UTR	uc011mym.1_3UTR	ENST00000297761	ENST00000400681	ENST00000480514	ENST00000355740
uc001aoz.2_3UTR	uc010ojj.1_3UTR	uc001dkm.2_3UTR	uc003imu.2_3UTR	uc004dwu.1_3UTR	uc003pbk.2_3UTR	uc001rzn.2_3UTR	uc001pkt.2_3UTR	uc011awh.1_3UTR	uc001ont.2_3UTR	uc001axk.1_3UTR	uc001cfd.3_3UTR	uc009vrc.2_3UTR	uc009wsf.2_3UTR	uc002shn.2_3UTR	ENST00000358365	ENST00000379448	ENST00000547705	ENST00000264914
uc001apl.1_3UTR	uc001dex.3_3UTR	uc010otg.1_3UTR	uc001hmx.1_3UTR	uc001emg.1_3UTR	uc003xnx.2_3UTR	uc002afd.1_3UTR	uc009yxy.2_3UTR	uc003xbs.2_3UTR	uc009zqw.2_3UTR	uc009vpk.2_3UTR	uc001cxy.2_3UTR	uc001bps.2_3UTR	uc001fyc.2_3UTR	uc004dik.3_3UTR	ENST00000324238	ENST00000396153	ENST00000454649	ENST00000355112
uc010oap.1_3UTR	uc001djw.3_3UTR	uc001dpo.2_3UTR	uc001civ.2_3UTR	uc011mpd.1_3UTR	uc011ahw.1_3UTR	uc002aff.1_3UTR	uc002bwt.1_3UTR	uc002fdy.2_3UTR	uc002ynj.2_3UTR	uc001bgk.2_3UTR	uc010orn.1_3UTR	uc001btz.1_3UTR	uc001gdt.1_3UTR	uc001hdg.1_3UTR	ENST00000370803	ENST00000359907	ENST00000159111	ENST00000544455
uc001arz.1_3UTR	uc001dkm.2_3UTR	uc001ecx.2_3UTR	uc001ciw.2_3UTR	uc003xue.2_3UTR	uc001mho.2_3UTR	uc002afg.2_3UTR	uc003los.2_3UTR	uc002fea.1_3UTR	uc001bsf.1_3UTR	uc001bjw.2_3UTR	uc001dlz.2_3UTR	uc001buh.2_3UTR	uc001gfh.2_3UTR	uc002sde.1_3UTR	ENST00000343646	ENST00000023064	ENST00000225603	ENST00000303498
uc001atc.1_3UTR	uc009wdc.2_3UTR	uc009wgy.1_3UTR	uc010sgz.1_3UTR	uc003xuf.2_3UTR	uc001xvt.2_3UTR	uc001uys.1_3UTR	uc002rsk.2_3UTR	uc003cwz.1_3UTR	uc001mhs.2_3UTR	uc001blj.3_3UTR	uc001ebt.2_3UTR	uc001bzq.2_3UTR	uc001gpb.1_3UTR	uc001jrb.2_3UTR	ENST00000361156	ENST00000330123	ENST00000356207	ENST00000285379
uc001avh.2_3UTR	uc001dsn.1_3UTR	uc010pdd.1_3UTR	uc002klu.2_3UTR	uc003kou.1_3UTR	uc003icp.3_3UTR	uc002bls.2_3UTR	uc002xpp.2_3UTR	uc001nte.3_3UTR	uc001mhu.2_3UTR	uc001bou.3_3UTR	uc001efm.2_3UTR	uc001cao.1_3UTR	uc001gun.3_3UTR	uc002gfd.2_3UTR	ENST00000216410	ENST00000380647	ENST00000217426	ENST00000257904
uc009voj.1_3UTR	uc010pde.1_3UTR	uc001fej.2_3UTR	uc010dkm.1_3UTR	uc001mtv.2_3UTR	uc002nrj.3_3UTR	uc002blu.1_3UTR	uc002ucg.2_3UTR	uc002sln.2_3UTR	uc003mbf.2_3UTR	uc001bpt.3_3UTR	uc009wgy.1_3UTR	uc001cca.1_3UTR	uc001gzk.1_3UTR	uc001jnq.2_3UTR	ENST00000310827	ENST00000221283	ENST00000270257	ENST00000265038
uc001axk.1_3UTR	uc001fmj.1_3UTR	uc001fmj.1_3UTR	uc002mds.3_3UTR	uc003zjq.3_3UTR	uc002dvl.2_3UTR	uc003dvv.2_3UTR	uc004bmz.1_3UTR	uc001xbi.1_3UTR	uc002bdd.2_3UTR	uc010ohj.1_3UTR	uc001egv.1_3UTR	uc001cce.1_3UTR	uc001hdb.2_3UTR	uc001bxf.1_3UTR	ENST00000404792	ENST00000260246	ENST00000371996	ENST00000225964
uc001ayi.3_3UTR	uc001fvo.2_3UTR	uc001fyd.3_3UTR	uc010onq.1_3UTR	uc001pjv.2_3UTR	uc003wjl.1_3UTR	uc003dvw.1_3UTR	uc004bna.2_3UTR	uc001xbl.1_3UTR	uc002dfr.2_3UTR	uc001byd.3_3UTR	uc001ehy.1_3UTR	uc001cdh.2_3UTR	uc009xcu.1_3UTR	uc002xyz.2_3UTR	ENST00000376663	ENST00000377219	ENST00000576782	ENST00000264193
uc001bam.2_3UTR	uc001gdt.1_3UTR	uc010pne.1_3UTR	uc001khd.2_3UTR	uc002aov.2_3UTR	uc003oyt.2_3UTR	uc003dvx.2_3UTR	uc002unq.1_3UTR	uc002bww.2_3UTR	uc003qpg.2_3UTR	uc001caf.3_3UTR	uc010pbu.1_3UTR	uc001cfv.1_3UTR	uc001huv.2_3UTR	uc001sie.1_3UTR	ENST00000328469	ENST00000311575	ENST00000310046	ENST00000371486
uc009vpk.2_3UTR	uc001gmc.2_3UTR	uc001gra.2_3UTR	uc009xtx.2_3UTR	uc002qib.2_3UTR	uc011dvg.1_3UTR	uc011bhh.1_3UTR	uc003yht.1_3UTR	uc001alc.2_3UTR	uc002abr.1_3UTR	uc001ccs.2_3UTR	uc001eul.2_3UTR	uc001coq.2_3UTR	uc002rce.2_3UTR	uc001siv.2_3UTR	ENST00000246071	ENST00000294624	ENST00000357348	ENST00000376925
uc001bcs.3_3UTR	uc010pne.1_3UTR	uc001hav.3_3UTR	uc010qnj.1_3UTR	uc003fkf.2_3UTR	uc003oyu.1_3UTR	uc001utf.1_3UTR	uc002scr.3_3UTR	uc009vln.1_3UTR	uc002abu.3_3UTR	uc010oje.1_3UTR	uc001fff.1_3UTR	uc001cqk.3_3UTR	uc002rdr.2_3UTR	uc003ank.2_3UTR	ENST00000246548	ENST00000252804	ENST00000453489	ENST00000291568
uc001bgk.2_3UTR	uc009xcu.1_3UTR	uc001hgn.2_3UTR	uc001cit.3_3UTR	uc003fkh.2_3UTR	uc003kea.2_3UTR	uc002faz.2_3UTR	uc003nda.2_3UTR	uc010xgg.1_3UTR	uc001rzr.2_3UTR	uc001cfb.2_3UTR	uc009wsf.2_3UTR	uc001csi.3_3UTR	uc002rsa.2_3UTR	uc003kpl.2_3UTR	ENST00000371621	ENST00000261292	ENST00000583061	ENST00000205402
uc001bgs.3_3UTR	uc001hqd.3_3UTR	uc009xcu.1_3UTR	uc002elu.1_3UTR	uc002oyl.3_3UTR	uc003jmb.2_3UTR	uc001zck.2_3UTR	uc003yjv.2_3UTR	uc001zky.3_3UTR	uc009zmc.2_3UTR	uc001cik.2_3UTR	uc001fvo.2_3UTR	uc001ctj.1_3UTR	uc002rvt.2_3UTR	uc004fcw.3_3UTR	ENST00000354268	ENST00000396083	ENST00000592983	ENST00000286298
uc001bgu.2_3UTR	uc001hxo.2_3UTR	uc009xcw.2_3UTR	uc001lwv.3_3UTR	uc003ieh.2_3UTR	uc002yai.2_3UTR	uc001qfp.2_3UTR	uc003yjy.2_3UTR	uc002yln.2_3UTR	uc003phn.3_3UTR	uc001cok.1_3UTR	uc001fyd.3_3UTR	uc001ctp.2_3UTR	uc002sbs.2_3UTR	uc011mxh.1_3UTR	ENST00000259939	ENST00000360714	ENST00000311812	ENST00000351698
uc001bhe.1_3UTR	uc001iap.2_3UTR	uc010yjc.1_3UTR	uc001fqn.2_3UTR	uc003iej.1_3UTR	uc001tnh.2_3UTR	uc001rsr.2_3UTR	uc002iuz.1_3UTR	uc002glx.2_3UTR	uc002huk.1_3UTR	uc001cqk.3_3UTR	uc001gzq.2_3UTR	uc001ctv.3_3UTR	uc002sfh.2_3UTR	uc011mxj.1_3UTR	ENST00000263409	ENST00000292672	ENST00000448821	ENST00000366837
uc001bjo.2_3UTR	uc002rdn.2_3UTR	uc002rdn.2_3UTR	uc002ywi.2_3UTR	uc010jab.2_3UTR	uc001bjm.2_3UTR	uc001wrl.2_3UTR	uc002iva.2_3UTR	uc003npz.2_3UTR	uc001uxs.2_3UTR	uc001cti.2_3UTR	uc001hav.3_3UTR	uc009vzm.1_3UTR	uc002skb.3_3UTR	uc004bpv.2_3UTR	ENST00000405115	ENST00000267622	ENST00000437192	ENST00000285398
uc001bju.1_3UTR	uc002rhs.2_3UTR	uc010eyw.2_3UTR	uc001opv.3_3UTR	uc003unt.2_3UTR	uc001elv.3_3UTR	uc003gxj.3_3UTR	uc002eix.2_3UTR	uc010jsa.1_3UTR	uc002toe.1_3UTR	uc001ctq.1_3UTR	uc001hgz.2_3UTR	uc001cwp.2_3UTR	uc002svm.3_3UTR	uc004bqa.2_3UTR	ENST00000379426	ENST00000329235	ENST00000342193	ENST00000355832
uc001blc.2_3UTR	uc002rut.2_3UTR	uc010yno.1_3UTR	uc001jdz.2_3UTR	uc011kih.1_3UTR	uc001ema.2_3UTR	uc003gxk.1_3UTR	uc001gec.2_3UTR	uc004fvz.2_3UTR	uc003nsb.1_3UTR	uc001ctv.3_3UTR	uc001hnm.2_3UTR	uc001cyc.1_3UTR	uc002tub.1_3UTR	uc010mxb.1_3UTR	ENST00000353487	ENST00000280704	ENST00000555181	ENST00000557943
uc001blj.3_3UTR	uc002rvt.2_3UTR	uc002rsn.2_3UTR	uc001jea.2_3UTR	uc011kii.1_3UTR	uc001emd.1_3UTR	uc003fla.2_3UTR	uc002yuh.2_3UTR	uc004fwa.2_3UTR	uc010fly.2_3UTR	uc001czd.2_3UTR	uc001huv.2_3UTR	uc001dal.1_3UTR	uc002uni.3_3UTR	uc004eoo.2_3UTR	ENST00000287600	ENST00000254854	ENST00000375719	ENST00000378204
uc009vsn.1_3UTR	uc002sae.1_3UTR	uc002sae.1_3UTR	uc001nxv.3_3UTR	uc001riv.2_3UTR	uc001eme.1_3UTR	uc003flc.2_3UTR	uc002yul.1_3UTR	uc003yhq.3_3UTR	uc003hcl.1_3UTR	uc001dea.1_3UTR	uc001hwf.2_3UTR	uc001dbp.1_3UTR	uc010zgp.1_3UTR	uc003vej.2_3UTR	ENST00000373795	ENST00000209873	ENST00000508504	ENST00000331825
uc001bps.2_3UTR	uc002san.1_3UTR	uc002sbs.2_3UTR	uc010xhh.1_3UTR	uc004dtj.2_3UTR	uc001emf.1_3UTR	uc011bqm.1_3UTR	uc002yuo.1_3UTR	uc001hup.3_3UTR	uc003lmy.2_3UTR	uc001dgm.2_3UTR	uc001hzd.2_3UTR	uc010opg.1_3UTR	uc002vgq.2_3UTR	uc002fdl.1_3UTR	ENST00000299687	ENST00000409214	ENST00000470780	ENST00000374479
uc001bre.2_3UTR	uc002sde.1_3UTR	uc002sei.1_3UTR	uc004byg.1_3UTR	uc001vdj.2_3UTR	uc001emg.1_3UTR	uc001psx.2_3UTR	uc010gmw.1_3UTR	uc009znb.2_3UTR	uc002erz.2_3UTR	uc010orn.1_3UTR	uc001iae.2_3UTR	uc001dej.3_3UTR	uc002vmq.2_3UTR	uc010vmz.1_3UTR	ENST00000367660	ENST00000373563	ENST00000377024	ENST00000302262
uc010ofy.1_3UTR	uc010fdr.2_3UTR	uc002sfp.2_3UTR	uc003gfi.3_3UTR	uc002ipb.2_3UTR	uc001emk.2_3UTR	uc003ykz.3_3UTR	uc002nup.2_3UTR	uc001our.2_3UTR	uc003ovs.2_3UTR	uc001dkf.2_3UTR	uc001ibp.2_3UTR	uc010orn.1_3UTR	uc010hck.2_3UTR	uc002wxn.2_3UTR	ENST00000334256	ENST00000367301	ENST00000375540	ENST00000491895
uc010ogb.1_3UTR	uc002sox.3_3UTR	uc002sih.1_3UTR	uc010icn.2_3UTR	uc003kea.2_3UTR	uc001jdz.2_3UTR	uc001ynh.1_3UTR	uc002afd.1_3UTR	uc001ous.2_3UTR	uc002xwf.1_3UTR	uc001dkv.2_3UTR	uc002rfs.3_3UTR	uc001div.2_3UTR	uc003cig.2_3UTR	uc002fcq.2_3UTR	ENST00000396137	ENST00000318312	ENST00000570173	ENST00000282561
uc001btz.1_3UTR	uc002spr.2_3UTR	uc002skb.3_3UTR	uc002zcs.1_3UTR	uc003kev.1_3UTR	uc001jea.2_3UTR	uc001dkz.2_3UTR	uc002aff.1_3UTR	uc010iji.1_3UTR	uc002jnx.3_3UTR	uc001dkz.2_3UTR	uc010yno.1_3UTR	uc001djw.3_3UTR	uc011azr.1_3UTR	uc003knb.2_3UTR	ENST00000011473	ENST00000299667	ENST00000413040	ENST00000395925
uc001buh.2_3UTR	uc002swx.2_3UTR	uc002snf.2_3UTR	uc002zcx.2_3UTR	uc011kbg.1_3UTR	uc002nbq.2_3UTR	uc002sab.2_3UTR	uc002rdc.2_3UTR	uc004bwc.2_3UTR	uc002aol.2_3UTR	uc001dmi.2_3UTR	uc002rrj.3_3UTR	uc001dmi.2_3UTR	uc011bna.1_3UTR	uc003knc.2_3UTR	ENST00000335765	ENST00000242783	ENST00000533418	ENST00000356487
uc001buj.2_3UTR	uc010fiv.2_3UTR	uc002soz.2_3UTR	uc002whu.2_3UTR	uc001elv.3_3UTR	uc003qhr.2_3UTR	uc002sad.1_3UTR	uc010hha.1_3UTR	uc002spu.1_3UTR	uc002gsu.2_3UTR	uc010osq.1_3UTR	uc002rvt.2_3UTR	uc001dpu.2_3UTR	uc011bop.1_3UTR	uc003mnc.1_3UTR	ENST00000360515	ENST00000341049	ENST00000444564	ENST00000234420
uc001bvd.2_3UTR	uc002tpm.2_3UTR	uc002spr.2_3UTR	uc003ywg.1_3UTR	uc001ema.2_3UTR	uc002scn.2_3UTR	uc003ftg.2_3UTR	uc003pwc.1_3UTR	uc002mjm.1_3UTR	uc011lfr.1_3UTR	uc001dms.2_3UTR	uc002sae.1_3UTR	uc001dst.2_3UTR	uc003fny.3_3UTR	uc001uqy.2_3UTR	ENST00000392542	ENST00000268661	ENST00000322679	ENST00000317799
uc001bvi.2_3UTR	uc002uij.2_3UTR	uc002srm.2_3UTR	uc001iog.1_3UTR	uc001emd.1_3UTR	uc002zpf.1_3UTR	uc010ftr.2_3UTR	uc001dzl.1_3UTR	uc010unq.1_3UTR	uc002vih.1_3UTR	uc001dsn.1_3UTR	uc002sfh.2_3UTR	uc001dto.2_3UTR	uc003goc.1_3UTR	uc003uys.3_3UTR	ENST00000322535	ENST00000380902	ENST00000533874	ENST00000290573
uc001bye.2_3UTR	uc002uiz.2_3UTR	uc002svm.3_3UTR	uc003agm.2_3UTR	uc001eme.1_3UTR	uc010apj.2_3UTR	uc001lkv.1_3UTR	uc010zjm.1_3UTR	uc001qbu.2_3UTR	uc001wyg.1_3UTR	uc001dto.2_3UTR	uc002soz.2_3UTR	uc001dxw.2_3UTR	uc003gsq.1_3UTR	uc003uyt.2_3UTR	ENST00000257527	ENST00000369049	ENST00000399665	ENST00000278715
uc001bzf.1_3UTR	uc010zfb.1_3UTR	uc002taz.1_3UTR	uc001oiv.2_3UTR	uc003pkn.2_3UTR	uc002vdz.3_3UTR	uc010qut.1_3UTR	uc001tcp.2_3UTR	uc001ilk.2_3UTR	uc002rbe.2_3UTR	uc001dyy.2_3UTR	uc002spr.2_3UTR	uc001dxz.2_3UTR	uc003gth.3_3UTR	uc003afb.1_3UTR	ENST00000301233	ENST00000380034	ENST00000519577	ENST00000298556
uc009vux.2_3UTR	uc002vaw.2_3UTR	uc010yyr.1_3UTR	uc001oiw.1_3UTR	uc001emf.1_3UTR	uc010zjg.1_3UTR	uc002ksa.2_3UTR	uc003hue.2_3UTR	uc002rlm.1_3UTR	uc003gdi.1_3UTR	uc001edq.2_3UTR	uc002tpm.2_3UTR	uc001eab.2_3UTR	uc003hwi.2_3UTR	uc001gqg.2_3UTR	ENST00000338458	ENST00000337606	ENST00000502583	ENST00000326317
uc001cac.2_3UTR	uc003bxv.1_3UTR	uc002tpm.2_3UTR	uc009yrj.2_3UTR	uc001emk.2_3UTR	uc001rta.3_3UTR	uc001giq.3_3UTR	uc011cec.1_3UTR	uc002vse.1_3UTR	uc002sht.1_3UTR	uc009wgu.2_3UTR	uc010zeb.1_3UTR	uc001ecx.2_3UTR	uc003itc.2_3UTR	uc002tcs.1_3UTR	ENST00000397843	ENST00000265421	ENST00000565018	ENST00000340855
uc001caf.3_3UTR	uc003ccq.2_3UTR	uc010zap.1_3UTR	uc010rpj.1_3UTR	uc001vbj.2_3UTR	uc010eei.2_3UTR	uc010pmm.1_3UTR	uc004akw.2_3UTR	uc002vsf.1_3UTR	uc010feb.1_3UTR	uc001egy.2_3UTR	uc010zgi.1_3UTR	uc009wgu.2_3UTR	uc003itb.2_3UTR	uc001sqm.2_3UTR	ENST00000238714	ENST00000334529	ENST00000378525	ENST00000302850
uc001can.1_3UTR	uc003cig.2_3UTR	uc002tub.1_3UTR	uc001ubo.2_3UTR	uc001vbl.3_3UTR	uc002qaq.3_3UTR	uc002snn.2_3UTR	uc001lcd.2_3UTR	uc002knu.2_3UTR	uc002aza.1_3UTR	uc001etz.1_3UTR	uc002vaz.3_3UTR	uc001efm.2_3UTR	uc003jsr.2_3UTR	uc003oyv.2_3UTR	ENST00000392477	ENST00000398528	ENST00000396398	ENST00000264107
uc001cbi.2_3UTR	uc003cux.1_3UTR	uc010fqm.1_3UTR	uc002doq.1_3UTR	uc010acp.2_3UTR	uc002qas.3_3UTR	uc002snp.3_3UTR	uc003dwk.3_3UTR	uc001ccs.2_3UTR	uc004aya.2_3UTR	uc001eup.3_3UTR	uc002vvn.2_3UTR	uc001efp.3_3UTR	uc003jsx.3_3UTR	uc002ekt.1_3UTR	ENST00000264441	ENST00000392719	ENST00000441989	ENST00000254958
uc001cca.1_3UTR	uc011bcm.1_3UTR	uc010zej.1_3UTR	uc002rdc.2_3UTR	uc003pio.3_3UTR	uc001zrh.2_3UTR	uc002rvt.2_3UTR	uc001obb.1_3UTR	uc003wox.2_3UTR	uc002xav.2_3UTR	uc001evh.2_3UTR	uc010fzk.2_3UTR	uc001ehd.1_3UTR	uc003kbw.3_3UTR	uc011bwz.1_3UTR	ENST00000396301	ENST00000354825	ENST00000359321	ENST00000262648
uc001cce.1_3UTR	uc003cwu.2_3UTR	uc002uqt.2_3UTR	uc010hha.1_3UTR	uc003wxf.1_3UTR	uc001zri.1_3UTR	uc003vnq.2_3UTR	uc001obf.2_3UTR	uc011cqf.1_3UTR	uc010uhb.1_3UTR	uc009wmh.2_3UTR	uc002wbb.2_3UTR	uc001ehy.1_3UTR	uc010izm.2_3UTR	uc001obb.1_3UTR	ENST00000232978	ENST00000274400	ENST00000447929	ENST00000288135
uc001ccs.2_3UTR	uc003czy.1_3UTR	uc010fwc.2_3UTR	uc003liv.2_3UTR	uc003wxh.1_3UTR	uc003dlv.2_3UTR	uc002wze.1_3UTR	uc002nar.2_3UTR	uc002smb.1_3UTR	uc001tcm.2_3UTR	uc001exk.2_3UTR	uc003bzm.1_3UTR	uc001eml.1_3UTR	uc003lay.2_3UTR	uc001obf.2_3UTR	ENST00000342505	ENST00000291281	ENST00000375722	ENST00000381431
uc010oiq.1_3UTR	uc003epp.3_3UTR	uc003bqc.2_3UTR	uc003nqn.1_3UTR	uc001qai.1_3UTR	uc003dlw.3_3UTR	uc003lzm.2_3UTR	uc002nas.2_3UTR	uc002grd.2_3UTR	uc002efn.1_3UTR	uc001fdb.3_3UTR	uc003ccq.2_3UTR	uc001enu.1_3UTR	uc003mtp.2_3UTR	uc003kzx.2_3UTR	ENST00000356978	ENST00000246912	ENST00000409903	ENST00000233146
uc010oiv.1_3UTR	uc003etn.2_3UTR	uc003bqi.2_3UTR	uc001lqq.1_3UTR	uc003wxi.1_3UTR	uc003gdx.2_3UTR	uc002era.2_3UTR	uc002nat.3_3UTR	uc003tfi.1_3UTR	uc010jny.2_3UTR	uc001ffk.2_3UTR	uc003cfk.2_3UTR	uc010ozn.1_3UTR	uc010jny.2_3UTR	uc002hqs.2_3UTR	ENST00000369558	ENST00000369475	ENST00000328923	ENST00000366577
uc001ces.1_3UTR	uc003ezq.2_3UTR	uc003ccq.2_3UTR	uc010edf.2_3UTR	uc001gss.2_3UTR	uc003gdy.1_3UTR	uc001pwe.2_3UTR	uc003dix.3_3UTR	uc010zng.1_3UTR	uc002bls.2_3UTR	uc001fmj.1_3UTR	uc011azr.1_3UTR	uc001epq.2_3UTR	uc003mzg.2_3UTR	uc010wdt.1_3UTR	ENST00000296953	ENST00000368232	ENST00000563765	ENST00000274813
uc010ojj.1_3UTR	uc003goc.1_3UTR	uc003cen.2_3UTR	uc002vsn.1_3UTR	uc009wyp.2_3UTR	uc003geh.1_3UTR	uc001qmo.2_3UTR	uc002uie.2_3UTR	uc001svl.1_3UTR	uc002blu.1_3UTR	uc009wsf.2_3UTR	uc010hqp.2_3UTR	uc010pbu.1_3UTR	uc003ndi.2_3UTR	uc001qol.2_3UTR	ENST00000265636	ENST00000371205	ENST00000367021	ENST00000399231
uc001cfv.1_3UTR	uc003gsq.1_3UTR	uc003cig.2_3UTR	uc010fxz.2_3UTR	uc002ktp.2_3UTR	uc009xwy.1_3UTR	uc002tub.1_3UTR	uc001iad.3_3UTR	uc001ohy.3_3UTR	uc001wax.2_3UTR	uc001fuo.1_3UTR	uc003fyd.3_3UTR	uc001etz.1_3UTR	uc003nfs.1_3UTR	uc003jfl.3_3UTR	ENST00000265755	ENST00000369541	ENST00000471112	ENST00000396398
uc001che.2_3UTR	uc011bzp.1_3UTR	uc011azr.1_3UTR	uc002bfz.2_3UTR	uc003wjl.1_3UTR	uc003ngu.2_3UTR	uc003pte.2_3UTR	uc001iaf.1_3UTR	uc001ywp.1_3UTR	uc003bse.2_3UTR	uc001fvm.2_3UTR	uc003get.1_3UTR	uc001euz.2_3UTR	uc003ngi.2_3UTR	uc003jam.1_3UTR	ENST00000268099	ENST00000221852	ENST00000524050	ENST00000361505
uc001chk.2_3UTR	uc011cba.1_3UTR	uc003cux.1_3UTR	uc003cmd.1_3UTR	uc002kcq.1_3UTR	uc001ctq.1_3UTR	uc003oyw.2_3UTR	uc001bjm.2_3UTR	uc002vih.1_3UTR	uc001pgs.2_3UTR	uc001fyd.3_3UTR	uc003gjg.1_3UTR	uc001evh.2_3UTR	uc003ngu.2_3UTR	uc003acv.2_3UTR	ENST00000321437	ENST00000382358	ENST00000572851	ENST00000269228
uc010oki.1_3UTR	uc003hij.2_3UTR	uc003dpe.2_3UTR	uc003cme.2_3UTR	uc002xek.1_3UTR	uc002cnh.2_3UTR	uc003dwt.1_3UTR	uc003mwt.2_3UTR	uc001lee.2_3UTR	uc004fjb.2_3UTR	uc001gaj.2_3UTR	uc003hbj.2_3UTR	uc001ewk.1_3UTR	uc003niv.2_3UTR	uc003ook.1_3UTR	ENST00000228872	ENST00000272037	ENST00000435761	ENST00000368845
uc001clf.2_3UTR	uc003hkj.2_3UTR	uc011bke.1_3UTR	uc002zre.2_3UTR	uc003cdu.3_3UTR	uc003ngi.2_3UTR	uc001qwk.2_3UTR	uc003ezr.2_3UTR	uc001shq.2_3UTR	uc001tvt.1_3UTR	uc009wuu.1_3UTR	uc010ihd.1_3UTR	uc001ewp.2_3UTR	uc003nsy.2_3UTR	uc003dov.3_3UTR	ENST00000233468	ENST00000220531	ENST00000543336	ENST00000371113
uc001clm.2_3UTR	uc003hwi.2_3UTR	uc003ehz.3_3UTR	uc010grx.2_3UTR	uc010hfm.2_3UTR	uc001lds.1_3UTR	uc010sgu.1_3UTR	uc001teu.3_3UTR	uc010spv.1_3UTR	uc010syw.1_3UTR	uc001gcn.2_3UTR	uc003hwi.2_3UTR	uc010pdd.1_3UTR	uc003nxk.2_3UTR	uc002unq.1_3UTR	ENST00000216106	ENST00000306390	ENST00000454074	ENST00000299299
uc001cma.1_3UTR	uc003hyg.2_3UTR	uc003emz.3_3UTR	uc001mop.1_3UTR	uc001lvx.1_3UTR	uc010ddt.2_3UTR	uc002pai.2_3UTR	uc001yga.2_3UTR	uc001fpg.2_3UTR	uc002bdq.2_3UTR	uc001gcp.2_3UTR	uc003iev.1_3UTR	uc001fdb.3_3UTR	uc003pbr.1_3UTR	uc001mqp.3_3UTR	ENST00000381431	ENST00000320330	ENST00000505471	ENST00000545074
uc001cmh.3_3UTR	uc003ilr.3_3UTR	uc003epx.1_3UTR	uc003sir.2_3UTR	uc009ydk.1_3UTR	uc003dph.1_3UTR	uc010sgv.1_3UTR	uc010pid.1_3UTR	uc010php.1_3UTR	uc002bdr.2_3UTR	uc001gcs.2_3UTR	uc003ihw.2_3UTR	uc001fmj.1_3UTR	uc003pfi.2_3UTR	uc003pfx.1_3UTR	ENST00000249064	ENST00000368678	ENST00000538048	ENST00000244137
uc001coq.2_3UTR	uc003imt.2_3UTR	uc003ext.1_3UTR	uc003sit.1_3UTR	uc010qxk.1_3UTR	uc002hyy.2_3UTR	uc001cfc.3_3UTR	uc002kon.2_3UTR	uc003xtz.1_3UTR	uc003ekm.3_3UTR	uc001gdt.1_3UTR	uc003imt.2_3UTR	uc010pgx.1_3UTR	uc003pkx.2_3UTR	uc001wyg.1_3UTR	ENST00000361799	ENST00000371937	ENST00000395363	ENST00000225873
uc001cqk.3_3UTR	uc003itc.2_3UTR	uc011btr.1_3UTR	uc003tdg.2_3UTR	uc003gpi.1_3UTR	uc004cgo.1_3UTR	uc010lez.2_3UTR	uc001xch.2_3UTR	uc003xua.1_3UTR	uc003kxa.2_3UTR	uc001gel.2_3UTR	uc003irj.1_3UTR	uc001fxu.2_3UTR	uc003qdy.1_3UTR	uc002lqi.2_3UTR	ENST00000262061	ENST00000343702	ENST00000392194	ENST00000304611
uc001csi.3_3UTR	uc003itb.2_3UTR	uc010iai.2_3UTR	uc003tdh.2_3UTR	uc002rjk.2_3UTR	uc010nbf.2_3UTR	uc002bwt.1_3UTR	uc002sab.2_3UTR	uc003xub.2_3UTR	uc002arh.2_3UTR	uc001gnt.2_3UTR	uc003iss.2_3UTR	uc001gcs.2_3UTR	uc011edm.1_3UTR	uc002jmv.1_3UTR	ENST00000372806	ENST00000343242	ENST00000571540	ENST00000237596
uc001ctj.1_3UTR	uc003jme.1_3UTR	uc003goc.1_3UTR	uc001loj.3_3UTR	uc003fui.2_3UTR	uc001vsv.2_3UTR	uc003qip.1_3UTR	uc002sad.1_3UTR	uc003hzn.1_3UTR	uc004bqd.2_3UTR	uc001gpb.1_3UTR	uc003itc.2_3UTR	uc001gki.1_3UTR	uc003qhx.2_3UTR	uc001suy.2_3UTR	ENST00000335007	ENST00000380600	ENST00000534087	ENST00000196061
uc001ctp.2_3UTR	uc003jmo.2_3UTR	uc003gth.3_3UTR	uc003kfq.2_3UTR	uc001lns.2_3UTR	uc010agp.1_3UTR	uc001wjh.3_3UTR	uc001psu.2_3UTR	uc003zub.2_3UTR	uc003zeg.3_3UTR	uc001gun.3_3UTR	uc003itb.2_3UTR	uc001gnq.2_3UTR	uc010khr.2_3UTR	uc004eet.2_3UTR	ENST00000306721	ENST00000336125	ENST00000375436	ENST00000312280
uc001cvl.1_3UTR	uc003kbw.3_3UTR	uc003hbj.2_3UTR	uc003kfr.3_3UTR	uc001bjm.2_3UTR	uc002lny.2_3UTR	uc002tmy.2_3UTR	uc009zaa.1_3UTR	uc002mfu.1_3UTR	uc003zeh.2_3UTR	uc001gwz.2_3UTR	uc003jdo.2_3UTR	uc001got.3_3UTR	uc003sup.1_3UTR	uc004eev.3_3UTR	ENST00000399180	ENST00000392237	ENST00000367846	ENST00000536183
uc010onv.1_3UTR	uc003kci.3_3UTR	uc003his.2_3UTR	uc001ntv.2_3UTR	uc003ypv.2_3UTR	uc001gsb.2_3UTR	uc002tnf.2_3UTR	uc003hkm.2_3UTR	uc003jgk.2_3UTR	uc003zej.2_3UTR	uc001gyf.2_3UTR	uc010itl.1_3UTR	uc001gra.2_3UTR	uc003tar.1_3UTR	uc001rxu.1_3UTR	ENST00000380883	ENST00000341290	ENST00000393504	ENST00000433473
uc001cwi.1_3UTR	uc011cwa.1_3UTR	uc011cdh.1_3UTR	uc001qis.1_3UTR	uc003ypw.2_3UTR	uc003guy.3_3UTR	uc002tng.1_3UTR	uc003guk.1_3UTR	uc004axu.2_3UTR	uc001ecj.1_3UTR	uc001haf.2_3UTR	uc003jer.2_3UTR	uc001gun.3_3UTR	uc003tvh.2_3UTR	uc001bec.2_3UTR	ENST00000307102	ENST00000378616	ENST00000228476	ENST00000379440
uc001cwp.2_3UTR	uc011cwq.1_3UTR	uc003hwi.2_3UTR	uc010sdu.1_3UTR	uc001tpm.2_3UTR	uc001bpi.1_3UTR	uc001bjo.2_3UTR	uc001iia.2_3UTR	uc001qhk.2_3UTR	uc001dqs.2_3UTR	uc001hav.3_3UTR	uc003jhp.1_3UTR	uc001gxk.1_3UTR	uc003upd.1_3UTR	uc001beg.2_3UTR	ENST00000309052	ENST00000343381	ENST00000307145	ENST00000371953
uc001cxy.2_3UTR	uc003kuj.3_3UTR	uc003iev.1_3UTR	uc003krv.3_3UTR	uc003lmt.2_3UTR	uc002guj.2_3UTR	uc010ejv.1_3UTR	uc004bpg.3_3UTR	uc009zdc.2_3UTR	uc003nda.2_3UTR	uc001hdb.2_3UTR	uc003jtp.2_3UTR	uc001gyr.3_3UTR	uc003vpf.1_3UTR	uc010ozg.1_3UTR	ENST00000372619	ENST00000393560	ENST00000376494	ENST00000280362
uc001cyk.3_3UTR	uc003kzz.2_3UTR	uc011chb.1_3UTR	uc001raz.2_3UTR	uc001vke.2_3UTR	uc003njz.2_3UTR	uc001pyj.2_3UTR	uc011kgj.1_3UTR	uc009zde.1_3UTR	uc001vjd.2_3UTR	uc001hdh.1_3UTR	uc003kbw.3_3UTR	uc001hav.3_3UTR	uc003vrf.2_3UTR	uc001efv.1_3UTR	ENST00000261510	ENST00000269593	ENST00000310513	ENST00000357039
uc001cze.2_3UTR	uc003ldd.3_3UTR	uc003imt.2_3UTR	uc001rba.2_3UTR	uc003fra.2_3UTR	uc003lkc.1_3UTR	uc003cfl.3_3UTR	uc001oue.2_3UTR	uc010scq.1_3UTR	uc001zya.2_3UTR	uc001hjm.2_3UTR	uc003kfg.2_3UTR	uc001hbv.1_3UTR	uc003wjp.2_3UTR	uc001efw.1_3UTR	ENST00000378954	ENST00000368063	ENST00000421801	ENST00000281243
uc001dal.1_3UTR	uc003lfa.2_3UTR	uc003iny.2_3UTR	uc002obh.1_3UTR	uc001bub.2_3UTR	uc002nyq.1_3UTR	uc001tmi.3_3UTR	uc011blu.1_3UTR	uc001xfa.3_3UTR	uc001zyc.2_3UTR	uc010pto.1_3UTR	uc003knc.2_3UTR	uc001hdb.2_3UTR	uc003wmb.2_3UTR	uc001gyl.2_3UTR	ENST00000327026	ENST00000258613	ENST00000422349	ENST00000267163
uc009wap.2_3UTR	uc003lgh.1_3UTR	uc003itc.2_3UTR	uc001xsy.2_3UTR	uc002ykj.1_3UTR	uc010xss.1_3UTR	uc003avj.2_3UTR	uc003adk.2_3UTR	uc002mmk.1_3UTR	uc003frp.3_3UTR	uc001hop.3_3UTR	uc003koh.1_3UTR	uc001hel.1_3UTR	uc003wnd.1_3UTR	uc002hbm.2_3UTR	ENST00000281142	ENST00000310574	ENST00000463194	ENST00000306732
uc010opg.1_3UTR	uc003luq.2_3UTR	uc003itb.2_3UTR	uc010cng.1_3UTR	uc010tzk.1_3UTR	uc002inx.2_3UTR	uc003avn.1_3UTR	uc001jtg.2_3UTR	uc002mmm.1_3UTR	uc003vcl.2_3UTR	uc001hoy.2_3UTR	uc003kva.2_3UTR	uc001hff.1_3UTR	uc003wuu.2_3UTR	uc002avu.1_3UTR	ENST00000355937	ENST00000287437	ENST00000357489	ENST00000244769
uc001ddw.2_3UTR	uc003lxp.2_3UTR	uc010itl.1_3UTR	uc010vug.1_3UTR	uc001suh.2_3UTR	uc002qib.2_3UTR	uc003avq.1_3UTR	uc003pek.2_3UTR	uc002oje.3_3UTR	uc003vcm.2_3UTR	uc001hpv.2_3UTR	uc003lbk.1_3UTR	uc001hiu.2_3UTR	uc003xbv.2_3UTR	uc002hhn.2_3UTR	ENST00000265735	ENST00000265686	ENST00000376782	ENST00000394991
uc001dea.1_3UTR	uc003mky.2_3UTR	uc003jfm.3_3UTR	uc001lds.1_3UTR	uc003hzn.1_3UTR	uc002nxt.1_3UTR	uc003ipg.2_3UTR	uc001tkm.1_3UTR	uc001dxn.2_3UTR	uc003jnj.3_3UTR	uc001hpu.3_3UTR	uc003lcb.2_3UTR	uc010ptd.1_3UTR	uc003xjy.1_3UTR	uc002uoi.2_3UTR	ENST00000312678	ENST00000401979	ENST00000303714	ENST00000245479
uc001dej.3_3UTR	uc003mtp.2_3UTR	uc003jfq.2_3UTR	uc002gra.3_3UTR	uc002wkb.2_3UTR	uc002lou.2_3UTR	uc003hhk.2_3UTR	uc009zun.2_3UTR	uc001vps.2_3UTR	uc003jnm.2_3UTR	uc001hqd.3_3UTR	uc003lfa.2_3UTR	uc001hkm.2_3UTR	uc003xwa.2_3UTR	uc002lus.2_3UTR	ENST00000339244	ENST00000356221	ENST00000366735	ENST00000266085
uc001dev.2_3UTR	uc011djf.1_3UTR	uc010iuz.1_3UTR	uc002grb.3_3UTR	uc004agr.2_3UTR	uc002zpb.2_3UTR	uc002zoq.1_3UTR	uc004cew.2_3UTR	uc001vpt.2_3UTR	uc001kid.2_3UTR	uc010pvw.1_3UTR	uc003lnf.2_3UTR	uc010pug.1_3UTR	uc003yav.2_3UTR	uc002kxg.2_3UTR	ENST00000226522	ENST00000301904	ENST00000413193	ENST00000309983
uc001dfs.2_3UTR	uc003ndi.2_3UTR	uc003jli.2_3UTR	uc002grc.2_3UTR	uc003mzg.2_3UTR	uc002zpe.2_3UTR	uc003vfn.2_3UTR	uc004cex.2_3UTR	uc003jlz.2_3UTR	uc001rat.2_3UTR	uc001huv.2_3UTR	uc003lob.2_3UTR	uc009xef.2_3UTR	uc003yeo.2_3UTR	uc001qjm.2_3UTR	ENST00000392981	ENST00000323289	ENST00000343373	ENST00000298552
uc010orn.1_3UTR	uc003niv.2_3UTR	uc003jrd.1_3UTR	uc001xie.1_3UTR	uc003iky.2_3UTR	uc002xrf.1_3UTR	uc003fup.2_3UTR	uc001hoy.2_3UTR	uc003gif.2_3UTR	uc001xdy.2_3UTR	uc001hwl.2_3UTR	uc011dca.1_3UTR	uc001hoy.2_3UTR	uc010mcy.2_3UTR	uc002skb.3_3UTR	ENST00000394526	ENST00000369409	ENST00000300030	ENST00000232607
uc001div.2_3UTR	uc010jre.2_3UTR	uc003jsa.2_3UTR	uc001xik.2_3UTR	uc010ipe.1_3UTR	uc003vwp.1_3UTR	uc002kvm.2_3UTR	uc001hpa.1_3UTR	uc001frr.2_3UTR	uc001dmo.3_3UTR	uc001hxv.1_3UTR	uc003mch.2_3UTR	uc001hpy.2_3UTR	uc003ywy.2_3UTR	uc010fez.1_3UTR	ENST00000324194	ENST00000265036	ENST00000209875	ENST00000246337
uc001djq.2_3UTR	uc003nxk.2_3UTR	uc003jsr.2_3UTR	uc003azz.1_3UTR	uc003fhu.3_3UTR	uc002eha.1_3UTR	uc001tay.2_3UTR	uc003eqc.1_3UTR	uc009wsr.1_3UTR	uc003hod.2_3UTR	uc001hzd.2_3UTR	uc011dfo.1_3UTR	uc001hqw.1_3UTR	uc003zqn.2_3UTR	uc003bbw.3_3UTR	ENST00000379406	ENST00000084798	ENST00000451876	ENST00000317552
uc001dkm.2_3UTR	uc003nys.1_3UTR	uc003jsx.3_3UTR	uc002dyn.2_3UTR	uc003qhr.2_3UTR	uc001yku.3_3UTR	uc004dbc.2_3UTR	uc002ktj.1_3UTR	uc003fre.1_3UTR	uc003hoe.2_3UTR	uc001hzi.2_3UTR	uc003mgb.2_3UTR	uc001htl.3_3UTR	uc004ala.2_3UTR	uc003cfq.3_3UTR	ENST00000332830	ENST00000373474	ENST00000397391	ENST00000261714
uc001dkz.2_3UTR	uc003omh.2_3UTR	uc003kbw.3_3UTR	uc002xvo.2_3UTR	uc003clh.2_3UTR	uc003ouq.1_3UTR	uc001jrb.2_3UTR	uc002hhm.2_3UTR	uc004aqy.2_3UTR	uc001lfv.2_3UTR	uc001iap.2_3UTR	uc010jny.2_3UTR	uc009xfd.1_3UTR	uc004awf.2_3UTR	uc001zkl.2_3UTR	ENST00000333610	ENST00000382173	ENST00000560638	ENST00000319017
uc001dlc.2_3UTR	uc011dtw.1_3UTR	uc003kbz.3_3UTR	uc003syo.1_3UTR	uc001tsq.2_3UTR	uc003ezf.1_3UTR	uc001ymq.2_3UTR	uc010cta.1_3UTR	uc001gxl.1_3UTR	uc002wdw.1_3UTR	uc001ido.2_3UTR	uc003mxv.2_3UTR	uc009xfe.2_3UTR	uc004bcz.2_3UTR	uc010eyg.1_3UTR	ENST00000265113	ENST00000367748	ENST00000509989	ENST00000357749
uc001dlg.2_3UTR	uc003oow.2_3UTR	uc003krb.1_3UTR	uc001put.2_3UTR	uc003clj.2_3UTR	uc002fpc.2_3UTR	uc004evd.3_3UTR	uc010wbz.1_3UTR	uc001gxo.1_3UTR	uc002yxf.2_3UTR	uc002qwl.2_3UTR	uc011dio.1_3UTR	uc001huz.2_3UTR	uc011lzr.1_3UTR	uc001rzy.2_3UTR	ENST00000305560	ENST00000356244	ENST00000350199	ENST00000299427
uc001dlz.2_3UTR	uc003pbh.2_3UTR	uc003kvt.1_3UTR	uc001iad.3_3UTR	uc003fhs.2_3UTR	uc010vpp.1_3UTR	uc001hoy.2_3UTR	uc002hwj.2_3UTR	uc003dtg.1_3UTR	uc001xls.1_3UTR	uc002qzw.2_3UTR	uc003nbr.2_3UTR	uc001hwl.2_3UTR	uc004cao.3_3UTR	uc002sgs.3_3UTR	ENST00000407627	ENST00000348795	ENST00000436342	ENST00000395673
uc010osj.1_3UTR	uc010kax.2_3UTR	uc011cxk.1_3UTR	uc001iaf.1_3UTR	uc003fhv.1_3UTR	uc002egy.2_3UTR	uc003klr.3_3UTR	uc011nay.1_3UTR	uc002ypi.2_3UTR	uc003yhc.2_3UTR	uc002rdh.2_3UTR	uc003nda.2_3UTR	uc001hxc.2_3UTR	uc004coy.2_3UTR	uc001oxt.2_3UTR	ENST00000253339	ENST00000373619	ENST00000397742	ENST00000374497
uc010osk.1_3UTR	uc010kda.1_3UTR	uc003lbk.1_3UTR	uc002izk.1_3UTR	uc003uis.3_3UTR	uc002ehe.1_3UTR	uc003oxy.2_3UTR	uc003ndi.2_3UTR	uc003mgo.3_3UTR	uc002ota.1_3UTR	uc002rev.2_3UTR	uc003ndi.2_3UTR	uc001hxt.2_3UTR	uc004dba.3_3UTR	uc002kwz.3_3UTR	ENST00000367015	ENST00000373970	ENST00000532485	ENST00000357164
uc001dmi.2_3UTR	uc010kds.1_3UTR	uc003lcl.2_3UTR	uc002izl.1_3UTR	uc003uit.2_3UTR	uc001tso.3_3UTR	uc001brg.1_3UTR	uc001gun.3_3UTR	uc003zfz.2_3UTR	uc001wqu.2_3UTR	uc002rgv.2_3UTR	uc003nxk.2_3UTR	uc010pxx.1_3UTR	uc004ead.2_3UTR	uc002cqv.1_3UTR	ENST00000315285	ENST00000396098	ENST00000444385	ENST00000336648
uc001dmo.3_3UTR	uc003pyy.1_3UTR	uc003lfa.2_3UTR	uc001epq.2_3UTR	uc003doi.2_3UTR	uc001tsp.2_3UTR	uc009vtk.1_3UTR	uc001swt.2_3UTR	uc002mvd.2_3UTR	uc002cgp.1_3UTR	uc002rok.2_3UTR	uc003odv.2_3UTR	uc001hzs.2_3UTR	uc001iuj.1_3UTR	uc010bsn.2_3UTR	ENST00000342745	ENST00000293303	ENST00000520397	ENST00000256216
uc001dnv.2_3UTR	uc003qjd.2_3UTR	uc003mch.2_3UTR	uc004dly.1_3UTR	uc003dor.1_3UTR	uc001tsq.2_3UTR	uc009zcg.2_3UTR	uc002kbu.2_3UTR	uc002mve.1_3UTR	uc001vrr.2_3UTR	uc010ezx.2_3UTR	uc003pdr.2_3UTR	uc001iab.1_3UTR	uc001iui.2_3UTR	uc010uwe.1_3UTR	ENST00000376407	ENST00000341313	ENST00000282633	ENST00000367739
uc009wdc.2_3UTR	uc003que.2_3UTR	uc011dfx.1_3UTR	uc004dlz.2_3UTR	uc004axr.3_3UTR	uc009zvw.2_3UTR	uc002yxf.2_3UTR	uc002efn.1_3UTR	uc002siy.2_3UTR	uc001vrv.3_3UTR	uc010ynh.1_3UTR	uc010kax.2_3UTR	uc001iae.2_3UTR	uc001kze.2_3UTR	uc001csi.3_3UTR	ENST00000318789	ENST00000257215	ENST00000492063	ENST00000269576
uc010otf.1_3UTR	uc003sjp.1_3UTR	uc011dio.1_3UTR	uc010lup.1_3UTR	uc010ppj.1_3UTR	uc001ezx.2_3UTR	uc002kdu.2_3UTR	uc001yqb.2_3UTR	uc001frt.2_3UTR	uc010agn.1_3UTR	uc010ynp.1_3UTR	uc003prs.2_3UTR	uc001iaj.2_3UTR	uc001lgf.1_3UTR	uc001jam.1_3UTR	ENST00000372656	ENST00000369452	ENST00000260364	ENST00000397195
uc010otg.1_3UTR	uc003son.3_3UTR	uc011div.1_3UTR	uc002mdv.2_3UTR	uc003jmb.2_3UTR	uc001mvc.2_3UTR	uc002rpj.2_3UTR	uc001vej.2_3UTR	uc001utf.1_3UTR	uc003ecy.1_3UTR	uc002rul.2_3UTR	uc003prx.2_3UTR	uc001iap.2_3UTR	uc009ygl.2_3UTR	uc001jan.2_3UTR	ENST00000394466	ENST00000395817	ENST00000297439	ENST00000228510
uc001dpl.3_3UTR	uc003spx.2_3UTR	uc003nbr.2_3UTR	uc002lua.3_3UTR	uc004bjc.2_3UTR	uc001dcf.2_3UTR	uc001nyy.2_3UTR	uc003aze.2_3UTR	uc002gsy.3_3UTR	uc003lvu.2_3UTR	uc002rzh.2_3UTR	uc003pst.3_3UTR	uc001iaz.1_3UTR	uc001mol.3_3UTR	uc002srh.3_3UTR	ENST00000230792	ENST00000377782	ENST00000414467	ENST00000196371
uc001dpo.2_3UTR	uc003syk.2_3UTR	uc003ncs.2_3UTR	uc003vgn.2_3UTR	uc003gdx.2_3UTR	uc009waq.2_3UTR	uc003djj.2_3UTR	uc002exh.1_3UTR	uc001olg.2_3UTR	uc001efa.2_3UTR	uc002sbk.2_3UTR	uc003pyy.1_3UTR	uc009xgs.1_3UTR	uc001nex.2_3UTR	uc001imx.1_3UTR	ENST00000287908	ENST00000223073	ENST00000539875	ENST00000374282
uc001dpu.2_3UTR	uc010lez.2_3UTR	uc003nda.2_3UTR	uc011dsr.1_3UTR	uc003gdy.1_3UTR	uc002clj.2_3UTR	uc002pkk.2_3UTR	uc002exi.2_3UTR	uc001liv.3_3UTR	uc003gif.2_3UTR	uc010ypr.1_3UTR	uc003qdy.1_3UTR	uc002rdc.2_3UTR	uc001noe.3_3UTR	uc002tbp.2_3UTR	ENST00000296873	ENST00000204566	ENST00000258781	ENST00000290524
uc001dqs.2_3UTR	uc003usm.1_3UTR	uc003ndi.2_3UTR	uc002ock.1_3UTR	uc003geh.1_3UTR	uc001kit.2_3UTR	uc003hir.2_3UTR	uc002ykp.3_3UTR	uc002kmq.2_3UTR	uc001egm.2_3UTR	uc002sfg.2_3UTR	uc011ees.1_3UTR	uc002rek.3_3UTR	uc010rnb.1_3UTR	uc002tbq.2_3UTR	ENST00000356321	ENST00000396659	ENST00000330423	ENST00000270142
uc010oug.1_3UTR	uc003usx.1_3UTR	uc003nfs.1_3UTR	uc002nbt.2_3UTR	uc002dly.1_3UTR	uc002vgj.3_3UTR	uc002udi.2_3UTR	uc001uir.2_3UTR	uc003jwa.2_3UTR	uc001egp.3_3UTR	uc002snl.2_3UTR	uc011jzd.1_3UTR	uc010eyw.2_3UTR	uc001nzt.2_3UTR	uc003paq.2_3UTR	ENST00000234739	ENST00000393245	ENST00000331595	ENST00000326873
uc001dto.2_3UTR	uc003utl.2_3UTR	uc003nii.2_3UTR	uc003ihk.1_3UTR	uc001gfb.2_3UTR	uc002avp.2_3UTR	uc010fph.1_3UTR	uc004dbc.2_3UTR	uc003jwc.1_3UTR	uc010owy.1_3UTR	uc002sox.3_3UTR	uc003sys.2_3UTR	uc002rkr.2_3UTR	uc001ohy.3_3UTR	uc002hdc.2_3UTR	ENST00000254351	ENST00000210633	ENST00000455114	ENST00000394115
uc001dxi.2_3UTR	uc003uyx.3_3UTR	uc003ntv.2_3UTR	uc003ihl.2_3UTR	uc001gfe.1_3UTR	uc003lpa.2_3UTR	uc001ijz.2_3UTR	uc004bbg.1_3UTR	uc002ubi.3_3UTR	uc001vjf.2_3UTR	uc002soz.2_3UTR	uc003ula.2_3UTR	uc002rok.2_3UTR	uc001opa.2_3UTR	uc003gdx.2_3UTR	ENST00000361603	ENST00000370503	ENST00000454885	ENST00000248633
uc001eab.2_3UTR	uc003vfn.2_3UTR	uc003nxk.2_3UTR	uc003com.2_3UTR	uc001axl.3_3UTR	uc009zmy.1_3UTR	uc003jme.1_3UTR	uc001tej.2_3UTR	uc010fox.2_3UTR	uc001vjg.3_3UTR	uc002srg.3_3UTR	uc010lez.2_3UTR	uc010yno.1_3UTR	uc009yua.1_3UTR	uc003gdy.1_3UTR	ENST00000370339	ENST00000323798	ENST00000340840	ENST00000242261
uc001ecj.1_3UTR	uc011kum.1_3UTR	uc003ocr.2_3UTR	uc003con.2_3UTR	uc004avh.2_3UTR	uc003iay.2_3UTR	uc003dqg.2_3UTR	uc001wax.2_3UTR	uc003lle.1_3UTR	uc001xaa.2_3UTR	uc002svm.3_3UTR	uc010lge.1_3UTR	uc002rsv.3_3UTR	uc001qqp.2_3UTR	uc003geh.1_3UTR	ENST00000342628	ENST00000271764	ENST00000407215	ENST00000221496
uc001ecm.2_3UTR	uc003wfv.2_3UTR	uc003oli.2_3UTR	uc002ohd.2_3UTR	uc004avi.3_3UTR	uc002wkh.2_3UTR	uc003qhc.2_3UTR	uc002tuy.2_3UTR	uc003yrg.3_3UTR	uc003dhm.2_3UTR	uc002tab.2_3UTR	uc003uwg.1_3UTR	uc010fax.2_3UTR	uc001qrx.1_3UTR	uc001rkw.1_3UTR	ENST00000312046	ENST00000370611	ENST00000582281	ENST00000346798
uc009wgk.1_3UTR	uc003wky.2_3UTR	uc003omu.2_3UTR	uc001aqf.2_3UTR	uc003lpt.2_3UTR	uc003klr.3_3UTR	uc001dxz.2_3UTR	uc002jfx.3_3UTR	uc011lim.1_3UTR	uc001bjo.2_3UTR	uc002tam.2_3UTR	uc003vdo.2_3UTR	uc002rva.2_3UTR	uc009zgk.1_3UTR	uc004aox.3_3UTR	ENST00000368450	ENST00000376437	ENST00000394609	ENST00000261416
uc001ecx.2_3UTR	uc003wnd.1_3UTR	uc003oyw.2_3UTR	uc002pzh.2_3UTR	uc002ftm.3_3UTR	uc003mwr.2_3UTR	uc002abr.1_3UTR	uc010der.2_3UTR	uc002fty.3_3UTR	uc001uja.1_3UTR	uc002tev.1_3UTR	uc003vfn.2_3UTR	uc002rve.2_3UTR	uc001rat.2_3UTR	uc002qmn.1_3UTR	ENST00000349129	ENST00000302327	ENST00000520305	ENST00000222753
uc001eeh.2_3UTR	uc003wwm.2_3UTR	uc003phx.2_3UTR	uc009zqw.2_3UTR	uc002ftn.1_3UTR	uc002qfz.1_3UTR	uc002abu.3_3UTR	uc010des.1_3UTR	uc001xpo.2_3UTR	uc003kze.2_3UTR	uc002ton.2_3UTR	uc011kmy.1_3UTR	uc002rvt.2_3UTR	uc001rcf.3_3UTR	uc002dmm.2_3UTR	ENST00000273395	ENST00000281282	ENST00000264808	ENST00000392539
uc001eeo.2_3UTR	uc011lap.1_3UTR	uc003qaa.1_3UTR	uc003oua.2_3UTR	uc001inz.1_3UTR	uc001lqp.1_3UTR	uc010tqw.1_3UTR	uc001fxu.2_3UTR	uc003jdb.2_3UTR	uc003ncd.1_3UTR	uc002tpj.2_3UTR	uc010lmc.1_3UTR	uc002ryf.2_3UTR	uc001rdh.2_3UTR	uc002dmp.2_3UTR	ENST00000281623	ENST00000291971	ENST00000371072	ENST00000558518
uc001eew.2_3UTR	uc003xjy.1_3UTR	uc003qjg.2_3UTR	uc003oub.1_3UTR	uc003dgz.2_3UTR		uc003hfs.2_3UTR	uc001bfp.2_3UTR	uc001ntw.2_3UTR	uc002rdq.1_3UTR	uc002tub.1_3UTR	uc003vtv.2_3UTR	uc002sbs.2_3UTR	uc001ser.2_3UTR	uc010vcc.1_3UTR	ENST00000324300	ENST00000323906	ENST00000291074	ENST00000441310
uc001efa.2_3UTR	uc003ybz.2_3UTR	uc003que.2_3UTR	uc001fxo.2_3UTR	uc001atb.1_3UTR		uc001apt.2_3UTR	uc001bfq.2_3UTR	uc001mgs.3_3UTR	uc004aub.2_3UTR	uc002txw.1_3UTR	uc011kqr.1_3UTR	uc002scs.3_3UTR	uc001spy.2_3UTR	uc003dqs.2_3UTR	ENST00000295050	ENST00000372134	ENST00000366741	ENST00000255476
uc009wgu.2_3UTR	uc003yjk.1_3UTR	uc011jwq.1_3UTR	uc003ads.1_3UTR	uc002cqd.1_3UTR		uc004cuj.2_3UTR	uc002xwq.3_3UTR	uc002pqx.2_3UTR	uc003cyf.2_3UTR	uc002tyh.3_3UTR	uc003vuw.3_3UTR	uc002scy.3_3UTR	uc009zqw.2_3UTR	uc002hef.2_3UTR	ENST00000222753	ENST00000194214	ENST00000395927	ENST00000374897
uc001efm.2_3UTR	uc011lis.1_3UTR	uc003tlz.2_3UTR	uc002eix.2_3UTR	uc002qaq.3_3UTR		uc002ifd.1_3UTR	uc003avj.2_3UTR	uc001ipj.1_3UTR	uc003cyg.2_3UTR	uc002ueb.1_3UTR	uc003wnd.1_3UTR	uc002sdm.2_3UTR	uc001tep.1_3UTR	uc010csb.1_3UTR	ENST00000393496	ENST00000257915	ENST00000378115	ENST00000219476
uc009wgy.1_3UTR	uc003ywy.2_3UTR	uc010lez.2_3UTR	uc001aub.2_3UTR	uc002qas.3_3UTR		uc002ifg.1_3UTR	uc003avn.1_3UTR	uc003cyn.3_3UTR	uc003lff.1_3UTR	uc002ufm.2_3UTR	uc003xhw.3_3UTR	uc002sdq.2_3UTR	uc010swe.1_3UTR	uc010jpa.2_3UTR	ENST00000359246	ENST00000331559	ENST00000427177	ENST00000256474
uc001egr.1_3UTR	uc003zhe.2_3UTR	uc003uni.3_3UTR	uc001aud.3_3UTR	uc009zbg.2_3UTR		uc010cco.1_3UTR	uc003avq.1_3UTR	uc011bdl.1_3UTR	uc003jdb.2_3UTR	uc010zej.1_3UTR	uc003xjy.1_3UTR	uc002shn.2_3UTR	uc001tvz.1_3UTR	uc001bvu.1_3UTR	ENST00000264012	ENST00000375048	ENST00000266546	ENST00000233813
uc001ehe.2_3UTR	uc003zlf.2_3UTR	uc003uwg.1_3UTR	uc009vnm.2_3UTR	uc001odf.1_3UTR		uc010vhj.1_3UTR	uc003fup.2_3UTR	uc003xqm.2_3UTR	uc003mji.2_3UTR	uc002uis.2_3UTR	uc010lwk.2_3UTR	uc002shu.2_3UTR	uc001ust.2_3UTR	uc003flk.2_3UTR	ENST00000229395	ENST00000228862	ENST00000525044	ENST00000428726
uc001eik.2_3UTR	uc011lmv.1_3UTR	uc003vdo.2_3UTR	uc003zjw.2_3UTR	uc001okc.1_3UTR		uc002yvs.2_3UTR	uc003fuq.3_3UTR	uc001mej.1_3UTR	uc010jkw.1_3UTR	uc010zfb.1_3UTR	uc003xon.3_3UTR	uc002sih.1_3UTR	uc001uzv.2_3UTR	uc003fgi.2_3UTR	ENST00000265732	ENST00000359681	ENST00000381902	ENST00000262052
uc001enu.1_3UTR	uc003zpw.2_3UTR	uc003vdz.2_3UTR	uc003zjx.1_3UTR	uc001ryj.1_3UTR		uc003pyt.3_3UTR	uc001dkz.2_3UTR	uc001smz.2_3UTR	uc011dgg.1_3UTR	uc002uqh.1_3UTR	uc003ybw.3_3UTR	uc002skh.3_3UTR	uc001vbp.1_3UTR	uc001jbb.2_3UTR	ENST00000295095	ENST00000356654	ENST00000520225	ENST00000290200
uc009wiy.2_3UTR	uc003ztm.2_3UTR	uc003vfn.2_3UTR	uc002ofc.2_3UTR	uc001tzh.1_3UTR		uc003pyu.2_3UTR	uc002xfn.2_3UTR	uc001nga.2_3UTR	uc011dgi.1_3UTR	uc002utw.2_3UTR	uc003yeo.2_3UTR	uc002spr.2_3UTR	uc001vqw.3_3UTR	uc002gnj.2_3UTR	ENST00000295859	ENST00000394283	ENST00000553279	ENST00000270139
uc010ozn.1_3UTR	uc004agw.1_3UTR	uc003vkz.2_3UTR	uc010efg.2_3UTR	uc003nky.2_3UTR		uc003pli.2_3UTR	uc003mkk.2_3UTR	uc010rhn.1_3UTR	uc001dba.1_3UTR	uc002uvo.3_3UTR	uc003yjx.2_3UTR	uc002sqs.2_3UTR	uc010tob.1_3UTR	uc011maj.1_3UTR	ENST00000298316	ENST00000356350	ENST00000383463	ENST00000538183
uc001epq.2_3UTR	uc004awf.2_3UTR	uc003vly.1_3UTR	uc003dct.2_3UTR	uc001nsu.2_3UTR		uc002wwh.1_3UTR	uc001hav.3_3UTR	uc002eht.1_3UTR	uc001dbe.1_3UTR	uc010zhe.1_3UTR	uc003ywy.2_3UTR	uc002srr.2_3UTR	uc010tpn.1_3UTR	uc004cxh.2_3UTR	ENST00000305426	ENST00000262065	ENST00000443967	ENST00000221930
uc001etc.2_3UTR	uc004bdt.3_3UTR	uc003vma.2_3UTR	uc010hma.2_3UTR	uc001khu.1_3UTR		uc002hus.2_3UTR	uc001vcb.2_3UTR	uc003khu.2_3UTR	uc009wak.1_3UTR	uc010ftr.2_3UTR	uc003yzk.2_3UTR	uc010fil.2_3UTR	uc001wvq.2_3UTR	uc011mis.1_3UTR	ENST00000307954	ENST00000310455	ENST00000545298	ENST00000304222
uc001ete.2_3UTR	uc010nal.2_3UTR	uc010lmc.1_3UTR	uc002nyl.2_3UTR	uc003xlz.2_3UTR		uc003vjl.2_3UTR	uc001zaq.2_3UTR	uc002fqk.1_3UTR	uc001wte.3_3UTR	uc002uzp.2_3UTR	uc011llo.1_3UTR	uc002taz.1_3UTR	uc001wxg.3_3UTR	uc011mit.1_3UTR	ENST00000400267	ENST00000378380	ENST00000393643	ENST00000330055
uc001etn.2_3UTR	uc004dba.3_3UTR	uc011kqr.1_3UTR	uc002cwz.2_3UTR	uc010lwo.1_3UTR		uc003vjp.2_3UTR	uc004aqo.1_3UTR	uc001men.2_3UTR	uc001evb.2_3UTR	uc002vcd.2_3UTR	uc003zkn.2_3UTR	uc010yyr.1_3UTR	uc010asw.2_3UTR	uc011miu.1_3UTR	ENST00000274496	ENST00000265187	ENST00000465503	ENST00000394965
uc010pbu.1_3UTR	uc010nhb.2_3UTR	uc003vuw.3_3UTR	uc001elv.3_3UTR	uc011lcc.1_3UTR		uc003wlz.2_3UTR	uc011ltm.1_3UTR	uc003krk.2_3UTR	uc001evf.2_3UTR	uc002ved.2_3UTR	uc011lnt.1_3UTR	uc002toe.1_3UTR	uc001ztw.2_3UTR	uc001qtt.1_3UTR	ENST00000337682	ENST00000272520	ENST00000546871	ENST00000261733
uc001eul.2_3UTR	uc011moe.1_3UTR	uc003wmb.2_3UTR	uc001ema.2_3UTR	uc003kym.1_3UTR		uc003iwf.3_3UTR	uc001dpu.2_3UTR	uc001uqg.1_3UTR	uc001evi.2_3UTR	uc002vnq.2_3UTR	uc004agw.1_3UTR	uc002tph.1_3UTR	uc010uhb.1_3UTR	uc001qtu.2_3UTR	ENST00000373643	ENST00000257979	ENST00000335625	ENST00000354775
uc001eup.3_3UTR	uc004eeq.2_3UTR	uc011kyf.1_3UTR	uc001emd.1_3UTR	uc009von.1_3UTR		uc003mtc.1_3UTR	uc002mhm.2_3UTR	uc001uqi.2_3UTR	uc001jnd.2_3UTR	uc002vpe.2_3UTR	uc004aox.3_3UTR	uc010fnr.2_3UTR	uc002aol.2_3UTR	uc002bbg.2_3UTR	ENST00000347370	ENST00000375906	ENST00000425177	ENST00000257497
uc001euz.2_3UTR	uc001jpg.3_3UTR	uc003xhy.2_3UTR	uc001eme.1_3UTR	uc010obv.1_3UTR		uc004edh.2_3UTR	uc010dvo.2_3UTR	uc002gsz.2_3UTR	uc002etl.2_3UTR	uc010fzf.2_3UTR	uc004aub.2_3UTR	uc002uhn.2_3UTR	uc010bii.2_3UTR	uc002nsr.2_3UTR	ENST00000319357	ENST00000331001	ENST00000520240	ENST00000265523
uc009wmh.2_3UTR	uc001jug.2_3UTR	uc003xjy.1_3UTR	uc001emf.1_3UTR	uc001zmd.1_3UTR		uc001rhg.2_3UTR	uc003hod.2_3UTR	uc010vxu.1_3UTR	uc003exn.3_3UTR	uc002wbh.2_3UTR	uc004awf.2_3UTR	uc002ukp.2_3UTR	uc002bjs.1_3UTR	uc003vaw.1_3UTR	ENST00000359429	ENST00000373116	ENST00000334793	ENST00000394303
uc001ewk.1_3UTR	uc001kmt.1_3UTR	uc003xst.2_3UTR	uc001emg.1_3UTR	uc003pbk.2_3UTR		uc002wnw.2_3UTR	uc003hoe.2_3UTR	uc001tuk.1_3UTR	uc002pgf.3_3UTR	uc003bry.2_3UTR	uc011lzr.1_3UTR	uc002ulc.1_3UTR	uc010uqs.1_3UTR	uc003osb.2_3UTR	ENST00000367409	ENST00000327347	ENST00000554764	ENST00000301050
uc001exw.1_3UTR	uc001kqy.2_3UTR	uc003xwa.2_3UTR	uc001emk.2_3UTR	uc003zmj.2_3UTR		uc001cze.2_3UTR	uc001uqg.1_3UTR	uc003gff.2_3UTR	uc001sep.2_3UTR	uc003bwu.2_3UTR	uc004bzv.2_3UTR	uc002upo.2_3UTR	uc010bon.2_3UTR	uc001gsd.2_3UTR	ENST00000312377	ENST00000245479	ENST00000395866	ENST00000299565
uc010pdd.1_3UTR	uc001kwm.2_3UTR	uc003yav.2_3UTR	uc001lki.1_3UTR	uc003kon.3_3UTR		uc010cho.2_3UTR	uc001uqi.2_3UTR	uc003mgg.1_3UTR	uc003clk.1_3UTR	uc003bzi.2_3UTR	uc004cfw.3_3UTR	uc002uqh.1_3UTR	uc002dvd.1_3UTR	uc001jvl.1_3UTR	ENST00000345080	ENST00000404496	ENST00000374423	ENST00000361682
uc009wna.1_3UTR	uc001kzd.2_3UTR	uc003ybw.3_3UTR	uc003hzq.2_3UTR	uc011cvc.1_3UTR		uc003gjq.3_3UTR	uc003fwy.3_3UTR	uc004bqw.3_3UTR	uc001itv.2_3UTR	uc003bzm.1_3UTR	uc004coy.2_3UTR	uc002uqg.2_3UTR	uc010cad.2_3UTR	uc003xon.3_3UTR	ENST00000377818	ENST00000329683	ENST00000560891	ENST00000003100
uc001fdb.3_3UTR	uc001lgf.1_3UTR	uc003ydg.2_3UTR	uc001qbw.2_3UTR	uc011cvd.1_3UTR		uc003osn.1_3UTR	uc002ubi.3_3UTR	uc001rui.1_3UTR	uc001nvc.2_3UTR	uc003cau.2_3UTR	uc004cye.2_3UTR	uc002urs.2_3UTR	uc002een.2_3UTR	uc010lxd.2_3UTR	ENST00000303577	ENST00000377698	ENST00000541176	ENST00000286648
uc001fej.2_3UTR	uc001mfy.2_3UTR	uc003yfz.2_3UTR	uc001qby.1_3UTR	uc002nif.3_3UTR		uc001xlk.2_3UTR	uc010fox.2_3UTR	uc004bvy.2_3UTR	uc009yof.2_3UTR	uc003cby.2_3UTR	uc004czt.2_3UTR	uc010fsl.1_3UTR	uc002eli.2_3UTR	uc001bub.2_3UTR	ENST00000341164	ENST00000326047	ENST00000573852	ENST00000400137
uc001ffk.2_3UTR	uc001mor.2_3UTR	uc003yhc.2_3UTR	uc010sbc.1_3UTR	uc002vjc.1_3UTR		uc002fis.3_3UTR	uc001xaa.2_3UTR	uc001hsh.2_3UTR	uc010rmg.1_3UTR	uc003cci.2_3UTR	uc004dba.3_3UTR	uc002uwu.2_3UTR	uc010cgs.2_3UTR	uc002enc.2_3UTR	ENST00000261817	ENST00000281708	ENST00000455959	ENST00000311550
uc010peq.1_3UTR	uc009yii.2_3UTR	uc003yhn.1_3UTR	uc001ess.2_3UTR	uc003gzu.2_3UTR		uc002fiu.2_3UTR	uc002xuu.3_3UTR	uc002kel.1_3UTR	uc002hef.2_3UTR	uc003ccq.2_3UTR	uc011mom.1_3UTR	uc010zij.1_3UTR	uc002fzz.2_3UTR	uc001kea.2_3UTR	ENST00000354300	ENST00000405717	ENST00000378132	ENST00000313269
uc001fkt.2_3UTR	uc001nky.1_3UTR	uc011lhj.1_3UTR	uc003jnu.2_3UTR	uc002uuv.3_3UTR		uc001ggv.2_3UTR	uc003xex.1_3UTR	uc002kem.2_3UTR	uc010csb.1_3UTR	uc011awy.1_3UTR	uc011msj.1_3UTR	uc002vaz.3_3UTR	uc010clj.2_3UTR	uc003iah.2_3UTR	ENST00000285208	ENST00000355697	ENST00000352260	ENST00000398606
uc001fmj.1_3UTR	uc009yrv.1_3UTR	uc003ysi.2_3UTR	uc001ook.1_3UTR	uc001tbg.2_3UTR		uc001vjf.2_3UTR	uc002mjb.2_3UTR	uc010wvk.1_3UTR	uc003htu.2_3UTR	uc003ckc.2_3UTR	uc001ikt.3_3UTR	uc002vcz.2_3UTR	uc002gyl.3_3UTR	uc003zqn.2_3UTR	ENST00000379391	ENST00000323460	ENST00000380420	ENST00000264424
uc001fnd.3_3UTR	uc001pfc.2_3UTR	uc010meo.2_3UTR	uc002nun.2_3UTR	uc001zkj.1_3UTR		uc001vjg.3_3UTR	uc002uez.2_3UTR	uc001mik.1_3UTR	uc003htv.3_3UTR	uc011azf.1_3UTR	uc001ine.2_3UTR	uc002vie.2_3UTR	uc010csz.2_3UTR	uc010fso.2_3UTR	ENST00000309318	ENST00000401833	ENST00000482512	ENST00000312726
uc010phj.1_3UTR	uc010rvu.1_3UTR	uc003zio.2_3UTR	uc002hrg.2_3UTR	uc003vfv.2_3UTR		uc001qvg.2_3UTR	uc002ufa.2_3UTR	uc002oex.2_3UTR	uc001ykz.2_3UTR	uc003cma.3_3UTR	uc001iqd.1_3UTR	uc002vnn.2_3UTR	uc002hjt.2_3UTR	uc002qli.3_3UTR	ENST00000358691	ENST00000328827	ENST00000538760	ENST00000287936
uc001fpx.1_3UTR	uc001pkr.3_3UTR	uc003zlf.2_3UTR	uc003vpr.2_3UTR	uc003vga.1_3UTR		uc002rdm.2_3UTR	uc004bfv.2_3UTR	uc001dvj.1_3UTR	uc001ylc.2_3UTR	uc003cnf.2_3UTR	uc001itw.2_3UTR	uc002vnq.2_3UTR	uc002hui.1_3UTR	uc001kjf.1_3UTR	ENST00000304718	ENST00000369980	ENST00000518192	ENST00000268035
uc009wsf.2_3UTR	uc001rat.2_3UTR	uc003znj.2_3UTR	uc002ild.3_3UTR	uc003vgb.1_3UTR		uc010yjx.1_3UTR	uc001fdz.1_3UTR	uc010oux.1_3UTR	uc001yld.2_3UTR	uc003csh.1_3UTR	uc001jjp.2_3UTR	uc002vpe.2_3UTR	uc002iak.2_3UTR	uc002iky.2_3UTR	ENST00000378904	ENST00000263168	ENST00000332246	ENST00000356956
uc001ful.2_3UTR	uc010sml.1_3UTR	uc004agw.1_3UTR	uc002jdo.1_3UTR	uc010ljt.1_3UTR		uc002dsb.2_3UTR	uc001fec.1_3UTR	uc001mgx.2_3UTR	uc002cga.1_3UTR	uc011bcv.1_3UTR	uc010qma.1_3UTR	uc002vru.2_3UTR	uc010whf.1_3UTR	uc002ila.2_3UTR	ENST00000311437	ENST00000367805	ENST00000400558	ENST00000338791
uc001fvo.2_3UTR	uc001rxj.1_3UTR	uc004aix.2_3UTR	uc010uxg.1_3UTR	uc001ska.2_3UTR		uc001hpa.1_3UTR	uc002fie.2_3UTR	uc010rbr.1_3UTR	uc010bqq.1_3UTR	uc003des.2_3UTR	uc001kmt.1_3UTR	uc002vub.2_3UTR	uc002ikc.2_3UTR	uc010wkh.1_3UTR	ENST00000369367	ENST00000373031	ENST00000547085	ENST00000228280
uc001fyd.3_3UTR	uc001ser.2_3UTR	uc004ala.2_3UTR	uc010muw.2_3UTR	uc004eks.2_3UTR		uc003xhw.3_3UTR	uc003avw.3_3UTR	uc003xxd.2_3UTR	uc003trb.2_3UTR	uc003die.3_3UTR	uc001kzc.3_3UTR	uc010fym.2_3UTR	uc002isw.2_3UTR	uc003tin.1_3UTR	ENST00000402038	ENST00000257100	ENST00000359623	ENST00000438793
uc010plb.1_3UTR	uc001sfi.3_3UTR	uc004awf.2_3UTR	uc002suv.2_3UTR	uc003pko.3_3UTR		uc003xhx.2_3UTR	uc011anu.1_3UTR	uc003yca.1_3UTR	uc001uir.2_3UTR	uc003djt.3_3UTR	uc001lba.2_3UTR	uc002vwl.2_3UTR	uc002izm.2_3UTR	uc001ixx.2_3UTR	ENST00000368026	ENST00000262809	ENST00000415427	ENST00000302746
uc001gdt.1_3UTR	uc010spz.1_3UTR	uc011lvc.1_3UTR	uc002dfr.2_3UTR	uc004bbn.2_3UTR		uc001ndm.3_3UTR	uc002ste.2_3UTR	uc001adm.2_3UTR	uc002cqv.1_3UTR	uc003dob.2_3UTR	uc001lec.2_3UTR	uc002wbh.2_3UTR	uc002izo.2_3UTR	uc001ixz.2_3UTR	ENST00000263239	ENST00000267731	ENST00000555568	ENST00000265724
uc001gfh.2_3UTR	uc001sli.3_3UTR	uc004bdt.3_3UTR	uc001gti.3_3UTR	uc001ttw.1_3UTR		uc001fwt.2_3UTR	uc003hfx.2_3UTR	uc004dik.3_3UTR	uc010bsn.2_3UTR	uc003dqs.2_3UTR	uc001lod.2_3UTR	uc003bqi.2_3UTR	uc002jhl.2_3UTR	uc003gbe.2_3UTR	ENST00000292599	ENST00000396229	ENST00000435456	ENST00000322644
uc001gge.3_3UTR	uc001spy.2_3UTR	uc011lzr.1_3UTR	uc001gtj.3_3UTR	uc001ttx.2_3UTR		uc001fwu.2_3UTR	uc001gql.2_3UTR	uc001sau.1_3UTR	uc010uwe.1_3UTR	uc003drg.2_3UTR	uc001mht.2_3UTR	uc010hck.2_3UTR	uc002ktt.1_3UTR	uc001irh.2_3UTR	ENST00000395925	ENST00000374293	ENST00000309315	ENST00000314595
uc010pmi.1_3UTR	uc009zqw.2_3UTR	uc004bqm.3_3UTR	uc003wky.2_3UTR	uc004dbe.2_3UTR		uc010pjs.1_3UTR	uc003pll.1_3UTR	uc002sjw.2_3UTR	uc003zph.2_3UTR	uc003eaw.1_3UTR	uc009yjm.2_3UTR	uc003bxu.3_3UTR	uc002ldg.2_3UTR	uc001nog.2_3UTR	ENST00000388742	ENST00000247005	ENST00000546386	ENST00000461988
uc009wwf.2_3UTR	uc010stk.1_3UTR	uc004cao.3_3UTR	uc001bon.1_3UTR	uc004dvj.1_3UTR		uc010kgw.1_3UTR	uc003plm.3_3UTR	uc010fex.1_3UTR	uc003zpi.1_3UTR	uc003eix.2_3UTR	uc001nmy.3_3UTR	uc003cbf.2_3UTR	uc002mwf.2_3UTR	uc002fst.3_3UTR	ENST00000240874	ENST00000403796	ENST00000338616	ENST00000300026
uc001gmc.2_3UTR	uc001tlk.2_3UTR	uc010nal.2_3UTR	uc002huk.1_3UTR	uc011ahw.1_3UTR		uc003olo.2_3UTR	uc001ftq.2_3UTR	uc002kro.2_3UTR	uc002fsm.2_3UTR	uc011bkq.1_3UTR	uc001opa.2_3UTR	uc003ccq.2_3UTR	uc010zwp.1_3UTR	uc002sau.3_3UTR	ENST00000366645	ENST00000400024	ENST00000570539	ENST00000306442
uc010pne.1_3UTR	uc001tru.2_3UTR	uc004dba.3_3UTR	uc002iuz.1_3UTR	uc004dtg.2_3UTR		uc001xex.3_3UTR	uc010onq.1_3UTR	uc002krp.2_3UTR	uc001ngm.2_3UTR	uc011blb.1_3UTR	uc001pas.2_3UTR	uc003cen.2_3UTR	uc002xvi.1_3UTR	uc002xuu.3_3UTR	ENST00000254521	ENST00000367218	ENST00000369207	ENST00000394854
uc001goi.2_3UTR	uc001tvz.1_3UTR	uc004ead.2_3UTR	uc002iva.2_3UTR	uc011moi.1_3UTR		uc003olr.2_3UTR	uc010jha.1_3UTR	uc002tef.2_3UTR	uc001ngn.1_3UTR	uc003epp.3_3UTR	uc001pce.2_3UTR	uc003cig.2_3UTR	uc002xvo.2_3UTR	uc003hlp.1_3UTR	ENST00000284984	ENST00000392474	ENST00000530822	ENST00000234310
uc001got.3_3UTR	uc001ubp.2_3UTR	uc011mts.1_3UTR	uc002sab.2_3UTR	uc001eqq.2_3UTR		uc011dth.1_3UTR	uc004byw.1_3UTR	uc003mwt.2_3UTR	uc001eny.1_3UTR	uc003eps.2_3UTR	uc001pdi.3_3UTR	uc003cls.2_3UTR	uc010giq.1_3UTR	uc001iqr.1_3UTR	ENST00000330452	ENST00000375190	ENST00000525175	ENST00000330688
uc001gra.2_3UTR	uc001ucs.2_3UTR	uc004ezj.2_3UTR	uc002sad.1_3UTR	uc002hzk.1_3UTR		uc001tsz.2_3UTR	uc004byx.1_3UTR	uc009vxw.2_3UTR	uc002pnx.2_3UTR	uc003ewr.1_3UTR	uc010ruw.1_3UTR	uc011azr.1_3UTR	uc011aqn.1_3UTR	uc002vgg.2_3UTR	ENST00000217456	ENST00000401959	ENST00000546913	ENST00000370321
uc001grj.2_3UTR	uc001ufg.2_3UTR	uc004feu.2_3UTR	uc003sjy.1_3UTR	uc002usj.2_3UTR		uc003pvy.3_3UTR	uc001eyd.1_3UTR	uc004ajv.3_3UTR	uc010yav.1_3UTR	uc003eyi.2_3UTR	uc001pph.3_3UTR	uc003cot.2_3UTR		uc003mbp.1_3UTR	ENST00000230085	ENST00000301765	ENST00000339998	ENST00000374550
uc001gun.3_3UTR	uc001ugt.2_3UTR	uc001iwe.3_3UTR	uc001oey.2_3UTR	uc002usk.2_3UTR		uc003pan.1_3UTR	uc001eyg.1_3UTR	uc002pwo.2_3UTR	uc002ygy.2_3UTR	uc003ezq.2_3UTR	uc001pvg.2_3UTR	uc003csh.1_3UTR		uc003wyx.3_3UTR	ENST00000376335	ENST00000222254	ENST00000534190	ENST00000479035
uc001gve.2_3UTR	uc001vom.1_3UTR	uc001jmt.2_3UTR	uc009yqn.2_3UTR	uc003hks.2_3UTR		uc004fjv.2_3UTR	uc001ptq.2_3UTR	uc001akn.3_3UTR	uc001mkj.3_3UTR	uc003faw.2_3UTR	uc001qmo.2_3UTR	uc011bbx.1_3UTR		uc001hza.2_3UTR	ENST00000374580	ENST00000330978	ENST00000587451	ENST00000234875
uc010ppj.1_3UTR	uc001wrz.2_3UTR	uc001jow.1_3UTR	uc002yvp.2_3UTR	uc003hkt.1_3UTR		uc003lvf.2_3UTR	uc002rmg.2_3UTR	uc010nzi.1_3UTR	uc002xha.2_3UTR	uc003fga.3_3UTR	uc001rat.2_3UTR	uc003cyh.2_3UTR		uc001xsv.2_3UTR	ENST00000370206	ENST00000361355	ENST00000302053	ENST00000394077
uc001gvl.2_3UTR	uc001wuf.2_3UTR	uc001kmm.3_3UTR	uc002yvq.2_3UTR	uc011cce.1_3UTR		uc003vvs.2_3UTR	uc010ymk.1_3UTR	uc001fru.2_3UTR	uc002gia.1_3UTR	uc003fgh.2_3UTR	uc001rns.3_3UTR	uc003dio.2_3UTR		uc002tvh.2_3UTR	ENST00000320990	ENST00000260118	ENST00000383062	ENST00000293842
uc001gvy.2_3UTR	uc010aur.2_3UTR	uc001kqy.2_3UTR	uc002yvr.2_3UTR	uc001tso.3_3UTR		uc003vvu.3_3UTR	uc003jls.2_3UTR	uc002mal.2_3UTR	uc003kzh.2_3UTR	uc010hws.1_3UTR	uc001ser.2_3UTR	uc003diw.3_3UTR		uc010lvd.2_3UTR	ENST00000367042	ENST00000263390	ENST00000254941	ENST00000253788
uc001gxc.2_3UTR	uc001zii.2_3UTR	uc001kzd.2_3UTR	uc001ahe.3_3UTR	uc001tsp.2_3UTR		uc003zoe.2_3UTR	uc002abm.2_3UTR	uc010pid.1_3UTR	uc003trg.2_3UTR	uc003fhz.3_3UTR	uc001sje.1_3UTR	uc003dnr.2_3UTR		uc001xrt.2_3UTR	ENST00000369287	ENST00000361677	ENST00000418081	ENST00000287038
uc001gxk.1_3UTR	uc001zpz.1_3UTR	uc010qre.1_3UTR	uc001ahy.2_3UTR	uc009zvw.2_3UTR		uc003zph.2_3UTR	uc001sxx.2_3UTR	uc001rzr.2_3UTR	uc001jtr.2_3UTR	uc011bpz.1_3UTR	uc009zom.2_3UTR	uc003dqs.2_3UTR		uc010wpl.1_3UTR	ENST00000263717	ENST00000274820	ENST00000572986	ENST00000314138
uc001gyf.2_3UTR	uc001ztt.2_3UTR	uc009xxx.2_3UTR	uc001aib.1_3UTR	uc001tnh.2_3UTR		uc003zpi.1_3UTR	uc001sya.2_3UTR	uc009zmc.2_3UTR	uc002xya.2_3UTR	uc003fjr.1_3UTR	uc001sml.1_3UTR	uc003dtw.2_3UTR		uc001soj.1_3UTR	ENST00000356489	ENST00000324222	ENST00000489213	ENST00000464167
uc001hav.3_3UTR	uc001zuc.2_3UTR	uc001lcb.2_3UTR	uc009vkm.1_3UTR	uc003vol.1_3UTR		uc002iwj.2_3UTR	uc010sua.1_3UTR	uc003cdm.2_3UTR	uc003xfn.1_3UTR	uc003fkx.2_3UTR	uc001soj.1_3UTR	uc003dwx.3_3UTR		uc003yop.2_3UTR	ENST00000403638	ENST00000257776	ENST00000517710	ENST00000274242
uc001hbx.2_3UTR	uc002aoo.2_3UTR	uc001lec.2_3UTR	uc009vkn.1_3UTR	uc001gow.2_3UTR		uc010dcx.1_3UTR	uc003doi.2_3UTR	uc001fxu.2_3UTR	uc003xfs.1_3UTR	uc003flf.2_3UTR	uc001spy.2_3UTR	uc003ece.1_3UTR		uc002vjw.3_3UTR	ENST00000253925	ENST00000230361	ENST00000261866	ENST00000584577
uc001hdb.2_3UTR	uc010ujt.1_3UTR	uc001lgf.1_3UTR	uc002wcc.1_3UTR	uc001gox.1_3UTR		uc001ccs.2_3UTR	uc003dor.1_3UTR	uc003iwf.3_3UTR	uc002aqz.2_3UTR	uc003fpd.2_3UTR	uc001sts.3_3UTR	uc003eds.2_3UTR		uc001kid.2_3UTR	ENST00000332556	ENST00000344111	ENST00000265678	ENST00000298289
uc001hde.3_3UTR	uc002arh.2_3UTR	uc001mjd.2_3UTR	uc002wcd.2_3UTR	uc003qvq.2_3UTR		uc002nfi.2_3UTR	uc004aub.2_3UTR	uc001hxe.3_3UTR	uc001jiu.2_3UTR	uc003fpq.2_3UTR	uc009zse.2_3UTR	uc003ehz.3_3UTR		uc002eeq.1_3UTR	ENST00000366812	ENST00000306562	ENST00000428423	ENST00000359142
uc001hdh.1_3UTR	uc010bii.2_3UTR	uc001nmy.3_3UTR	uc003xlh.2_3UTR	uc009wxr.2_3UTR		uc002usb.2_3UTR	uc002usd.2_3UTR	uc002dpl.2_3UTR	uc003edn.2_3UTR	uc003fpz.2_3UTR	uc001syx.2_3UTR	uc003epp.3_3UTR		uc001vnd.2_3UTR	ENST00000343135	ENST00000392789	ENST00000382186	ENST00000373758
uc010pru.1_3UTR	uc002asm.2_3UTR	uc001nrr.2_3UTR	uc003xlj.2_3UTR	uc002jfx.3_3UTR		uc001sxx.2_3UTR	uc002use.2_3UTR	uc002dpm.2_3UTR	uc001aja.3_3UTR	uc003gjg.1_3UTR	uc001szy.2_3UTR	uc003eus.2_3UTR		uc001khh.2_3UTR	ENST00000304538	ENST00000379278	ENST00000438354	ENST00000367218
uc001hff.1_3UTR	uc010uri.1_3UTR	uc001nzt.2_3UTR	uc001kni.2_3UTR	uc010der.2_3UTR		uc001sya.2_3UTR	uc010zgi.1_3UTR	uc002dqa.2_3UTR	uc002cwk.2_3UTR	uc011bwk.1_3UTR	uc001tau.2_3UTR	uc010hva.2_3UTR		uc001uew.2_3UTR	ENST00000302764	ENST00000216468	ENST00000373510	ENST00000358491
uc001hgn.2_3UTR	uc002dmr.2_3UTR	uc001pem.3_3UTR	uc001zwg.3_3UTR	uc010des.1_3UTR		uc010sua.1_3UTR	uc002blf.2_3UTR	uc010vcw.1_3UTR	uc002xuu.3_3UTR	uc003gsq.1_3UTR	uc001tyy.1_3UTR	uc003exy.2_3UTR		uc009wfr.2_3UTR	ENST00000316355	ENST00000382740	ENST00000529888	ENST00000545279
uc009xcu.1_3UTR	uc002dvc.1_3UTR	uc001pfc.2_3UTR	uc001zwl.2_3UTR	uc003aym.2_3UTR		uc003dfq.3_3UTR	uc002blg.2_3UTR	uc003nbh.2_3UTR	uc002cpt.2_3UTR	uc010ifc.2_3UTR	uc001ugt.2_3UTR	uc003eyi.2_3UTR		uc001srw.3_3UTR	ENST00000371335	ENST00000260599	ENST00000420019	ENST00000371141
uc009xcw.2_3UTR	uc002dwq.2_3UTR	uc001pha.2_3UTR	uc003vtf.1_3UTR	uc003ayo.2_3UTR		uc001kxh.2_3UTR	uc010upd.1_3UTR	uc003jpm.2_3UTR	uc003jiw.2_3UTR	uc011byb.1_3UTR	uc001vqo.2_3UTR	uc003ezl.2_3UTR		uc002efn.1_3UTR	ENST00000261333	ENST00000223127	ENST00000369332	ENST00000285697
uc001hiq.1_3UTR	uc002eni.3_3UTR	uc001pke.1_3UTR	uc011eej.1_3UTR	uc003fms.2_3UTR		uc002exh.1_3UTR	uc010upg.1_3UTR	uc001nbu.2_3UTR	uc002xvi.1_3UTR	uc011byx.1_3UTR	uc001vxj.2_3UTR	uc003fhd.2_3UTR		uc003pnc.2_3UTR	ENST00000274289	ENST00000292035	ENST00000450015	ENST00000602969
uc001hiu.2_3UTR	uc002eww.2_3UTR	uc001pvg.2_3UTR	uc002lql.2_3UTR	uc001ssu.1_3UTR		uc002uoi.2_3UTR	uc002lrt.2_3UTR	uc002ste.2_3UTR	uc003myu.1_3UTR	uc011bzp.1_3UTR	uc001wjk.2_3UTR	uc011bpz.1_3UTR		uc002hqn.1_3UTR	ENST00000319170	ENST00000285141	ENST00000413953	ENST00000378000
uc001hjm.2_3UTR	uc010cho.2_3UTR	uc001qdh.2_3UTR	uc003lxc.1_3UTR	uc001ssw.1_3UTR		uc002exi.2_3UTR	uc002lrv.3_3UTR	uc002yrf.2_3UTR	uc003myv.1_3UTR	uc010ihd.1_3UTR	uc001wuw.3_3UTR	uc011bty.1_3UTR		uc001iyu.3_3UTR	ENST00000369670	ENST00000002165	ENST00000554906	ENST00000335866
uc001hjt.2_3UTR	uc002fut.2_3UTR	uc001qpp.2_3UTR	uc002ltd.2_3UTR	uc001ssx.2_3UTR		uc001sjn.2_3UTR	uc010dsg.1_3UTR	uc001fhf.2_3UTR	uc011dih.1_3UTR	uc011cax.1_3UTR	uc001wwf.2_3UTR	uc003gpi.1_3UTR		uc003vjk.2_3UTR	ENST00000278520	ENST00000400819	ENST00000419822	ENST00000327171
uc001hlg.3_3UTR	uc010ckd.2_3UTR	uc001rat.2_3UTR	uc003awl.2_3UTR	uc002mhe.1_3UTR		uc001cfx.3_3UTR	uc003dqg.2_3UTR	uc003csh.1_3UTR	uc011dii.1_3UTR	uc010iia.1_3UTR	uc001xex.3_3UTR	uc010iek.2_3UTR		uc004ftz.1_3UTR	ENST00000394888	ENST00000354402	ENST00000506585	ENST00000381356
uc010pug.1_3UTR	uc002gyw.3_3UTR	uc001ree.2_3UTR	uc003awm.1_3UTR	uc001wgr.3_3UTR		uc010ojm.1_3UTR	uc002xki.2_3UTR	uc002lsf.2_3UTR	uc001twe.2_3UTR	uc003hgp.2_3UTR	uc001xkh.1_3UTR	uc010iia.1_3UTR		uc001sln.2_3UTR	ENST00000308497	ENST00000395422	ENST00000563600	ENST00000280098
uc001hms.2_3UTR	uc002hdy.3_3UTR	uc009zlb.2_3UTR	uc002boq.3_3UTR	uc010ddt.2_3UTR		uc001eik.2_3UTR	uc001bmp.3_3UTR	uc002okx.3_3UTR	uc002yln.2_3UTR	uc003hih.1_3UTR	uc001xqh.2_3UTR	uc003hhf.2_3UTR		uc001bmu.1_3UTR	ENST00000314970	ENST00000361866	ENST00000392257	ENST00000293777
uc001hnm.2_3UTR	uc010wbh.1_3UTR	uc010sml.1_3UTR	uc001hqh.2_3UTR	uc001tld.2_3UTR		uc001eil.2_3UTR	uc002kef.2_3UTR	uc001blu.2_3UTR	uc003vho.2_3UTR	uc010iiz.1_3UTR	uc010aur.2_3UTR	uc003hhm.3_3UTR		uc002ayv.2_3UTR	ENST00000265827	ENST00000252137	ENST00000434054	ENST00000360612
uc001hoc.2_3UTR	uc002hjt.2_3UTR	uc001rxj.1_3UTR	uc010pvo.1_3UTR	uc001zrh.2_3UTR		uc001eim.3_3UTR	uc002keh.2_3UTR	uc001qom.2_3UTR	uc001nvg.1_3UTR	uc003hlq.1_3UTR	uc001yqb.2_3UTR	uc003hmt.2_3UTR		uc010ult.1_3UTR	ENST00000337995	ENST00000407559	ENST00000446464	ENST00000344691
uc009xef.2_3UTR	uc002hqn.1_3UTR	uc001rzn.2_3UTR	uc002zcm.2_3UTR	uc001zri.1_3UTR		uc003ilj.3_3UTR	uc010dim.1_3UTR	uc004fnn.2_3UTR	uc001usp.2_3UTR	uc003hpc.2_3UTR	uc001znh.2_3UTR	uc003hor.3_3UTR		uc003kxr.2_3UTR	ENST00000367739	ENST00000273359	ENST00000549165	ENST00000262102
uc001hoj.2_3UTR	uc002hxv.2_3UTR	uc001scj.2_3UTR	uc010jha.1_3UTR	uc003ynf.2_3UTR		uc003pkn.2_3UTR	uc002dxr.2_3UTR	uc004fno.2_3UTR	uc002mrh.2_3UTR	uc003hqa.2_3UTR	uc001zqd.1_3UTR	uc010ikl.2_3UTR		uc003kxs.1_3UTR	ENST00000310227	ENST00000324695	ENST00000580122	ENST00000356708
uc001hop.3_3UTR	uc002iqh.3_3UTR	uc001sfi.3_3UTR	uc002kgh.2_3UTR	uc002mjn.2_3UTR		uc003pko.3_3UTR	uc002hfr.3_3UTR	uc003mmg.3_3UTR	uc002ege.1_3UTR	uc011cdp.1_3UTR	uc010uhb.1_3UTR	uc003hru.1_3UTR		uc010ira.2_3UTR	ENST00000361464	ENST00000196548	ENST00000343550	ENST00000368990
uc001hoy.2_3UTR	uc002jfc.2_3UTR	uc010sra.1_3UTR	uc002ubi.3_3UTR	uc001ctq.1_3UTR		uc002pqx.2_3UTR	uc003xry.2_3UTR	uc001hni.1_3UTR	uc001arn.2_3UTR	uc003htl.2_3UTR	uc002aou.1_3UTR	uc003hsr.2_3UTR		uc003awg.2_3UTR	ENST00000374762	ENST00000357028	ENST00000468369	ENST00000316715
uc001hpd.1_3UTR	uc002jsv.2_3UTR	uc001spy.2_3UTR	uc010fox.2_3UTR	uc003lkc.1_3UTR		uc001sye.1_3UTR	uc001ueq.2_3UTR	uc001hnj.2_3UTR	uc009vmu.1_3UTR	uc003hvn.1_3UTR	uc002avr.2_3UTR	uc011cfi.1_3UTR		uc003tat.2_3UTR	ENST00000238961	ENST00000372498	ENST00000540326	ENST00000376936
uc001hpp.2_3UTR	uc002kaf.2_3UTR	uc001swt.2_3UTR	uc003kol.2_3UTR	uc003zxt.2_3UTR		uc001jtg.2_3UTR	uc001xgd.1_3UTR	uc010pur.1_3UTR	uc001dpx.3_3UTR	uc003hxb.1_3UTR	uc002bcu.1_3UTR	uc003iez.3_3UTR		uc002bve.2_3UTR	ENST00000259154	ENST00000371471	ENST00000591194	ENST00000242210
uc001hpv.2_3UTR	uc002kai.1_3UTR	uc010stz.1_3UTR	uc010jbr.1_3UTR	uc003zxu.3_3UTR		uc001wjj.2_3UTR	uc001xgg.3_3UTR	uc002jnd.2_3UTR	uc001lah.2_3UTR	uc003ihv.2_3UTR	uc010uqt.1_3UTR	uc011chb.1_3UTR		uc010zff.1_3UTR	ENST00000215960	ENST00000375063	ENST00000462860	ENST00000405458
uc001hpu.3_3UTR	uc002krm.2_3UTR	uc009zse.2_3UTR	uc002xbn.2_3UTR	uc003bqh.2_3UTR		uc002fuw.3_3UTR	uc010tqz.1_3UTR	uc001ybj.2_3UTR	uc003kyx.2_3UTR	uc003ihw.2_3UTR	uc010bon.2_3UTR	uc003ijg.2_3UTR		uc003yen.2_3UTR	ENST00000379613	ENST00000375525	ENST00000570640	ENST00000284727
uc010pvo.1_3UTR	uc002ktt.1_3UTR	uc001tlk.2_3UTR	uc010zuv.1_3UTR	uc002mde.2_3UTR		uc010ivp.2_3UTR	uc003fdn.2_3UTR	uc003iwg.2_3UTR	uc001fpe.1_3UTR	uc003ijg.2_3UTR	uc010uzh.1_3UTR	uc003imt.2_3UTR		uc003kev.1_3UTR	ENST00000330622	ENST00000373624	ENST00000377309	ENST00000251071
uc009xer.1_3UTR	uc002lbx.2_3UTR	uc001tqc.1_3UTR	uc001bfp.2_3UTR	uc003bqi.2_3UTR		uc010gmw.1_3UTR	uc003hql.1_3UTR	uc001olv.2_3UTR	uc001dkz.2_3UTR	uc003itr.2_3UTR	uc002dfl.1_3UTR	uc003iqg.3_3UTR		uc003nzs.2_3UTR	ENST00000380270	ENST00000261884	ENST00000339468	ENST00000395771
uc001htf.2_3UTR	uc002lgl.1_3UTR	uc001ucg.1_3UTR	uc001bfq.2_3UTR	uc002geh.2_3UTR		uc010uzc.1_3UTR	uc003pte.2_3UTR	uc003ytz.2_3UTR	uc001pjz.3_3UTR	uc003ixy.2_3UTR	uc002dlz.1_3UTR	uc003iqz.3_3UTR		uc003urh.2_3UTR	ENST00000344591	ENST00000375771	ENST00000418331	ENST00000379328
uc001htl.3_3UTR	uc002lgo.2_3UTR	uc001ugt.2_3UTR	uc001tau.2_3UTR	uc001bpi.1_3UTR		uc003fex.2_3UTR	uc003krk.2_3UTR	uc010mdy.1_3UTR	uc001pka.2_3UTR	uc003jdo.2_3UTR	uc002efz.2_3UTR	uc003isp.3_3UTR		uc001kvz.2_3UTR	ENST00000321027	ENST00000260129	ENST00000433039	ENST00000357743
uc009xfd.1_3UTR	uc010xea.1_3UTR	uc001uwu.2_3UTR	uc003mvt.2_3UTR	uc002npj.2_3UTR		uc003jrs.2_3UTR	uc002rgb.2_3UTR	uc010mdz.1_3UTR	uc003fex.2_3UTR	uc003jfx.2_3UTR	uc002ent.2_3UTR	uc003itc.2_3UTR		uc011bzs.1_3UTR	ENST00000380985	ENST00000299045	ENST00000559561	ENST00000338820
uc001hui.2_3UTR	uc002lhz.2_3UTR	uc001uxe.2_3UTR	uc002mgd.1_3UTR	uc003ype.2_3UTR		uc003jsc.2_3UTR	uc002rge.2_3UTR	uc009yrn.1_3UTR	uc003uhb.1_3UTR	uc011cqf.1_3UTR	uc002ewu.2_3UTR	uc003itb.2_3UTR		uc003omv.2_3UTR	ENST00000343470	ENST00000375481	ENST00000575233	ENST00000330843
uc001huq.2_3UTR	uc002lvy.2_3UTR	uc001uys.1_3UTR	uc002mgf.2_3UTR	uc010mdg.2_3UTR		uc003jse.1_3UTR	uc001xjg.2_3UTR	uc002kyf.2_3UTR	uc003bzn.2_3UTR	uc003jsa.2_3UTR	uc002fcl.2_3UTR	uc003ixf.3_3UTR		uc001bpr.2_3UTR	ENST00000398187	ENST00000393972	ENST00000476181	ENST00000334746
uc001hut.2_3UTR	uc002mqc.2_3UTR	uc010aeq.2_3UTR	uc001fxi.2_3UTR	uc002eid.1_3UTR		uc010hnl.2_3UTR	uc011lfr.1_3UTR	uc002kyg.2_3UTR	uc001daj.1_3UTR	uc003kbw.3_3UTR	uc002fkm.2_3UTR	uc003jdo.2_3UTR		uc003ptv.1_3UTR	ENST00000265175	ENST00000246151	ENST00000231683	ENST00000396811
uc001huw.2_3UTR	uc002nsl.2_3UTR	uc001vkd.2_3UTR	uc001bmk.2_3UTR	uc003guy.3_3UTR		uc001ijf.2_3UTR	uc002era.2_3UTR	uc003xaz.2_3UTR	uc003omm.3_3UTR	uc010ize.1_3UTR	uc002fnf.1_3UTR	uc010itl.1_3UTR		uc003ivf.2_3UTR	ENST00000275080	ENST00000332180	ENST00000422671	ENST00000591680
uc001hvf.2_3UTR	uc002nvl.2_3UTR	uc001wrj.2_3UTR	uc001bmp.3_3UTR	uc003ugm.2_3UTR		uc004erb.2_3UTR	uc003hwi.2_3UTR	uc001kqp.2_3UTR	uc002eba.2_3UTR	uc003kfi.1_3UTR	uc002fut.2_3UTR	uc003jeu.1_3UTR		uc003pxb.2_3UTR	ENST00000378896	ENST00000336615	ENST00000335643	ENST00000222567
uc001hvt.3_3UTR	uc002olz.1_3UTR	uc001wrz.2_3UTR	uc003gdf.2_3UTR	uc003mde.1_3UTR		uc003xsq.3_3UTR	uc001tnj.2_3UTR	uc003orm.2_3UTR	uc003htj.2_3UTR	uc003kfx.3_3UTR	uc002fzz.2_3UTR	uc003jkk.3_3UTR		uc001jmg.2_3UTR	ENST00000303854	ENST00000237837	ENST00000446212	ENST00000260379
uc001hwf.2_3UTR	uc002pja.1_3UTR	uc001wvq.2_3UTR	uc001dzo.1_3UTR	uc002srr.2_3UTR		uc001eyd.1_3UTR	uc001jbw.2_3UTR	uc011dul.1_3UTR	uc010qsf.1_3UTR	uc003kjr.2_3UTR	uc002gfb.2_3UTR	uc003jrd.1_3UTR		uc004dus.2_3UTR	ENST00000229758	ENST00000263388	ENST00000223026	ENST00000402690
uc001hwl.2_3UTR	uc002qds.2_3UTR	uc010tqz.1_3UTR	uc002nhz.3_3UTR	uc002srs.3_3UTR		uc001eyg.1_3UTR	uc002ilt.1_3UTR	uc001frw.2_3UTR	uc002pew.2_3UTR	uc003klm.2_3UTR	uc002ghd.3_3UTR	uc003jsj.3_3UTR		uc002jtm.2_3UTR	ENST00000263331	ENST00000369983	ENST00000444676	ENST00000371060
uc001hwq.2_3UTR	uc010yhm.1_3UTR	uc001xch.2_3UTR	uc001pmh.2_3UTR	uc010apj.2_3UTR		uc003iqc.2_3UTR	uc003xks.2_3UTR	uc004eut.1_3UTR	uc003fih.2_3UTR	uc011cuz.1_3UTR	uc002grz.3_3UTR	uc010iwm.1_3UTR		uc010crj.2_3UTR	ENST00000233156	ENST00000341714	ENST00000538765	ENST00000216106
uc001hwy.2_3UTR	uc010zpv.1_3UTR	uc001xfr.2_3UTR	uc001bsz.2_3UTR	uc002jaz.1_3UTR		uc001xew.3_3UTR	uc002mfw.2_3UTR	uc011mum.1_3UTR	uc003qxt.2_3UTR	uc003kos.3_3UTR	uc002hdy.3_3UTR	uc003jty.2_3UTR		uc001fff.1_3UTR	ENST00000330852	ENST00000265052	ENST00000449221	ENST00000330029
uc001hxt.2_3UTR	uc002wuu.1_3UTR	uc001xgj.2_3UTR	uc010ogk.1_3UTR	uc002sod.1_3UTR		uc002rmg.2_3UTR	uc010jny.2_3UTR	uc002ppa.2_3UTR	uc011ehg.1_3UTR	uc011cvi.1_3UTR	uc002hjt.2_3UTR	uc003jud.2_3UTR		uc001ifk.2_3UTR	ENST00000326197	ENST00000301807	ENST00000539291	ENST00000383829
uc001iab.1_3UTR	uc002xvo.2_3UTR	uc001xmc.3_3UTR	uc002onu.3_3UTR	uc004eot.2_3UTR		uc010ymk.1_3UTR	uc002wey.2_3UTR	uc001pss.1_3UTR	uc010xxe.1_3UTR	uc003kqt.2_3UTR	uc002ikc.2_3UTR	uc003juo.2_3UTR		uc001ifm.2_3UTR	ENST00000335500	ENST00000005340	ENST00000549412	ENST00000379938
uc001iae.2_3UTR	uc002ynk.2_3UTR	uc001xnp.2_3UTR	uc001aja.3_3UTR	uc002ohk.2_3UTR		uc001syz.2_3UTR	uc002wfa.2_3UTR	uc001ygt.2_3UTR	uc010pke.1_3UTR	uc003kqx.3_3UTR	uc010wlf.1_3UTR	uc003jve.2_3UTR		uc003esw.2_3UTR	ENST00000319004	ENST00000325599	ENST00000554865	ENST00000400093
uc001iap.2_3UTR	uc010gma.2_3UTR	uc001xqh.2_3UTR	uc003heo.2_3UTR	uc003bqa.2_3UTR		uc003fuq.3_3UTR	uc004edh.2_3UTR	uc001ygv.2_3UTR	uc001chq.2_3UTR	uc003krb.1_3UTR	uc002izo.2_3UTR	uc010ixb.2_3UTR		uc002bov.1_3UTR	ENST00000323699	ENST00000310160	ENST00000223321	ENST00000309971
uc001iaz.1_3UTR	uc002zvd.2_3UTR	uc001ybj.2_3UTR	uc010ihv.1_3UTR	uc010hbz.2_3UTR		uc001plw.1_3UTR	uc001ecj.1_3UTR	uc001fxi.2_3UTR	uc009vwl.2_3UTR	uc003krf.2_3UTR	uc002jnn.3_3UTR	uc003jwb.2_3UTR		uc001ybe.2_3UTR	ENST00000259467	ENST00000358087	ENST00000376038	ENST00000356884
uc002qza.2_3UTR		uc001ygg.3_3UTR	uc002lrl.1_3UTR	uc009zwx.2_3UTR		uc001plx.1_3UTR	uc001ffh.2_3UTR	uc002czh.1_3UTR	uc001iqr.1_3UTR	uc003kvt.1_3UTR	uc002jny.3_3UTR	uc003kbw.3_3UTR		uc001ybf.2_3UTR	ENST00000277239	ENST00000371091	ENST00000537840	ENST00000263205
uc010yjc.1_3UTR		uc001yqb.2_3UTR	uc003owq.1_3UTR	uc003vwp.1_3UTR		uc001ykj.3_3UTR	uc003xih.1_3UTR	uc002opg.3_3UTR	uc001qcf.3_3UTR	uc003kxp.2_3UTR	uc002jsv.2_3UTR	uc011css.1_3UTR		uc004ahj.3_3UTR	ENST00000258383	ENST00000314735	ENST00000347300	ENST00000354670
uc002raw.2_3UTR		uc001zka.3_3UTR	uc002lqu.2_3UTR	uc003ybr.1_3UTR		uc001ykk.2_3UTR	uc001usw.2_3UTR	uc002dsb.2_3UTR	uc001qcg.3_3UTR	uc003kxt.2_3UTR	uc002kbi.2_3UTR	uc003kev.1_3UTR		uc003fhy.2_3UTR	ENST00000357388	ENST00000375060	ENST00000477837	ENST00000367108
uc002rcy.2_3UTR		uc001znh.2_3UTR	uc001fds.2_3UTR	uc002kuq.2_3UTR		uc001ykq.2_3UTR	uc004fjp.2_3UTR	uc001cqx.2_3UTR	uc002fuw.3_3UTR	uc011cxk.1_3UTR	uc002ktt.1_3UTR	uc010jah.2_3UTR		uc003fia.2_3UTR	ENST00000309594	ENST00000309100	ENST00000381237	ENST00000521508
uc002rdn.2_3UTR		uc001zuc.2_3UTR	uc003ckr.2_3UTR	uc002knv.2_3UTR		uc003oti.2_3UTR	uc003lam.1_3UTR	uc002jdu.3_3UTR	uc002rpd.2_3UTR	uc003kyr.1_3UTR	uc002kxg.2_3UTR	uc003kil.3_3UTR		uc002euo.2_3UTR	ENST00000302475	ENST00000324306	ENST00000328619	ENST00000416904
uc002rdr.2_3UTR		uc010uhb.1_3UTR	uc003ckt.1_3UTR	uc010wzn.1_3UTR		uc010txs.1_3UTR	uc003bnk.1_3UTR	uc010wpx.1_3UTR	uc001iog.1_3UTR	uc003kzz.2_3UTR	uc002ldg.2_3UTR	uc003kmw.1_3UTR		uc003leq.2_3UTR	ENST00000262320	ENST00000367940	ENST00000590208	ENST00000345080
uc002rdv.2_3UTR		uc002arh.2_3UTR	uc003bkz.1_3UTR	uc001pcs.2_3UTR		uc010tqv.1_3UTR	uc001jrb.2_3UTR	uc001gun.3_3UTR	uc010tti.1_3UTR	uc003lbk.1_3UTR	uc002lfb.3_3UTR	uc003kqb.1_3UTR		uc002lic.2_3UTR	ENST00000368281	ENST00000264025	ENST00000464683	ENST00000548577
uc002rev.2_3UTR		uc010bii.2_3UTR	uc001nuz.2_3UTR	uc009yjt.2_3UTR		uc010txt.1_3UTR	uc001tru.2_3UTR	uc001aqm.2_3UTR	uc010ttj.1_3UTR	uc003lbt.2_3UTR	uc002lgo.2_3UTR	uc011cwa.1_3UTR		uc003clu.1_3UTR	ENST00000349213	ENST00000264346	ENST00000344627	ENST00000356628
uc010eyg.1_3UTR		uc002aut.3_3UTR	uc001pqr.2_3UTR	uc002vul.2_3UTR		uc003jmb.2_3UTR	uc003yca.1_3UTR	uc002ylx.3_3UTR	uc001xfb.3_3UTR	uc003ldj.2_3UTR	uc002liu.1_3UTR	uc003krb.1_3UTR		uc011mtt.1_3UTR	ENST00000343258	ENST00000264319	ENST00000591309	ENST00000510644
uc002rgv.2_3UTR		uc002bpu.1_3UTR	uc004bqm.3_3UTR	uc002vun.2_3UTR		uc002guo.1_3UTR	uc003ntn.3_3UTR	uc001dji.2_3UTR	uc001noh.2_3UTR	uc003len.2_3UTR	uc002lix.2_3UTR	uc003krf.2_3UTR		uc002bsm.1_3UTR	ENST00000202816	ENST00000368324	ENST00000587463	ENST00000531188
uc002rhw.2_3UTR		uc010uri.1_3UTR	uc002hhm.2_3UTR	uc002vuo.1_3UTR		uc004ddn.2_3UTR	uc003jvp.2_3UTR	uc001djj.2_3UTR	uc002vdn.2_3UTR	uc003leq.2_3UTR	uc010dsq.2_3UTR	uc003kve.3_3UTR		uc002bsn.2_3UTR	ENST00000334512	ENST00000361967	ENST00000370792	ENST00000380358
uc010eyw.2_3UTR		uc010uxg.1_3UTR	uc010cta.1_3UTR	uc002xrf.1_3UTR		uc004bko.2_3UTR	uc001dka.2_3UTR	uc002myd.2_3UTR	uc010fyh.1_3UTR	uc003lfi.2_3UTR	uc002lup.1_3UTR	uc003kzh.2_3UTR		uc002bso.1_3UTR	ENST00000380672	ENST00000295210	ENST00000541606	ENST00000375695
uc002rkm.2_3UTR		uc010uyz.1_3UTR	uc010wbz.1_3UTR	uc002fur.2_3UTR		uc003yvo.2_3UTR	uc001xbi.1_3UTR	uc002kbu.2_3UTR	uc001vse.1_3UTR	uc003lje.2_3UTR	uc002mvu.2_3UTR	uc003kzu.2_3UTR		uc002bsp.2_3UTR	ENST00000336613	ENST00000330688	ENST00000574211	ENST00000395334
uc010ezh.1_3UTR		uc002dfl.1_3UTR	uc001rrr.2_3UTR	uc004bae.2_3UTR		uc003pek.2_3UTR	uc001xbl.1_3UTR	uc003dhb.2_3UTR	uc001vsf.2_3UTR	uc003lnf.2_3UTR	uc002mwm.2_3UTR	uc003kzz.2_3UTR		uc010bog.1_3UTR	ENST00000299613	ENST00000311669	ENST00000535020	ENST00000355667
uc002rmh.2_3UTR		uc010vca.1_3UTR	uc002cta.2_3UTR	uc004baf.1_3UTR		uc001guq.2_3UTR	uc002mer.3_3UTR	uc001uqr.1_3UTR	uc001pnj.3_3UTR	uc003lon.1_3UTR	uc002nup.2_3UTR	uc003lbk.1_3UTR		uc010xxe.1_3UTR	ENST00000358528	ENST00000270225	ENST00000427097	ENST00000377982
uc010ymq.1_3UTR		uc002dly.1_3UTR	uc002mqy.2_3UTR	uc004aza.2_3UTR		uc001gur.1_3UTR	uc001drm.2_3UTR	uc009zfl.1_3UTR	uc001ktv.2_3UTR	uc011dca.1_3UTR	uc002obi.1_3UTR	uc003lbt.2_3UTR		uc001pwh.2_3UTR	ENST00000266155	ENST00000298705	ENST00000584448	ENST00000312655
uc002rog.1_3UTR		uc002dtz.1_3UTR	uc002tub.1_3UTR	uc004azb.1_3UTR		uc009wze.1_3UTR	uc002jhg.2_3UTR	uc001ybk.3_3UTR	uc001ktw.2_3UTR	uc003lrx.2_3UTR	uc002odh.1_3UTR	uc003lfa.2_3UTR		uc003khx.3_3UTR	ENST00000369323	ENST00000344824	ENST00000393930	ENST00000368648
uc002rok.2_3UTR		uc010cad.2_3UTR	uc003vun.2_3UTR	uc002euv.2_3UTR		uc001lkb.2_3UTR	uc002jhm.2_3UTR	uc001qwk.2_3UTR	uc001zfo.2_3UTR	uc003luq.2_3UTR	uc002omk.2_3UTR	uc003lgh.1_3UTR		uc001pgs.2_3UTR	ENST00000251809	ENST00000356663	ENST00000381557	ENST00000382580
uc002rpy.1_3UTR		uc002ecs.3_3UTR	uc003vuo.2_3UTR	uc010cet.2_3UTR		uc001swt.2_3UTR	uc003xru.2_3UTR	uc010sgu.1_3UTR	uc001mrl.2_3UTR	uc011ddb.1_3UTR	uc010xvj.1_3UTR	uc003lmi.3_3UTR		uc003vgo.1_3UTR	ENST00000257262	ENST00000394795	ENST00000424897	ENST00000555238
uc010yno.1_3UTR		uc002eww.2_3UTR	uc003ssh.2_3UTR	uc001sxp.1_3UTR		uc001siv.2_3UTR	uc002nip.2_3UTR	uc010sgv.1_3UTR	uc003pnr.2_3UTR	uc003lze.2_3UTR	uc002oph.2_3UTR	uc003lnf.2_3UTR		uc010sjp.1_3UTR	ENST00000316660	ENST00000331343	ENST00000327216	ENST00000434248
uc010ynp.1_3UTR		uc002fgo.2_3UTR	uc002plf.1_3UTR	uc001sxq.1_3UTR		uc002kob.2_3UTR	uc001wxg.3_3UTR	uc003acv.2_3UTR	uc003ycz.3_3UTR	uc003lzz.1_3UTR	uc002oqb.3_3UTR	uc003lob.2_3UTR		uc001oja.2_3UTR	ENST00000283921	ENST00000328736	ENST00000426921	ENST00000296084
uc002rre.2_3UTR		uc010vor.1_3UTR	uc003orc.1_3UTR	uc002clc.1_3UTR		uc001mtk.2_3UTR	uc001ufo.1_3UTR	uc002gzp.2_3UTR	uc002vxv.2_3UTR	uc003mco.1_3UTR	uc002osx.1_3UTR	uc011dca.1_3UTR		uc002ibp.2_3UTR	ENST00000327021	ENST00000361961	ENST00000545200	ENST00000412368
uc010ynv.1_3UTR		uc002fzz.2_3UTR	uc003bnk.1_3UTR	uc002cle.1_3UTR		uc001apd.2_3UTR	uc001mmw.2_3UTR	uc001guq.2_3UTR	uc002bex.3_3UTR	uc003mct.3_3UTR	uc002pfl.2_3UTR	uc010jha.1_3UTR		uc003brt.2_3UTR	ENST00000351004	ENST00000262940	ENST00000382365	ENST00000389735
uc002rsn.2_3UTR		uc002gpd.1_3UTR	uc001uqn.1_3UTR	uc002clh.1_3UTR		uc001aph.1_3UTR	uc003fkr.2_3UTR	uc001gur.1_3UTR	uc001wws.3_3UTR	uc011dgq.1_3UTR	uc002pnz.2_3UTR	uc011ddp.1_3UTR		uc001wsp.2_3UTR	ENST00000340918	ENST00000406904	ENST00000372890	ENST00000370310
uc002rsv.3_3UTR		uc002gyw.3_3UTR	uc001uqo.2_3UTR	uc003nfq.2_3UTR		uc004bfv.2_3UTR	uc001dii.2_3UTR	uc009wze.1_3UTR	uc010jha.1_3UTR	uc003mlb.2_3UTR	uc002qkw.1_3UTR	uc003lxq.2_3UTR		uc001gue.3_3UTR	ENST00000369397	ENST00000380062	ENST00000555764	ENST00000356721
uc002rut.2_3UTR		uc002hdy.3_3UTR	uc001ila.2_3UTR	uc001pta.2_3UTR		uc002vgg.2_3UTR	uc003yvn.2_3UTR	uc003obw.2_3UTR	uc002hbm.2_3UTR	uc010jle.2_3UTR	uc002qob.2_3UTR	uc003lyg.2_3UTR		uc010ppe.1_3UTR	ENST00000401808	ENST00000369642	ENST00000419036	ENST00000265960
uc002rvg.2_3UTR		uc010wbh.1_3UTR	uc009xiz.1_3UTR	uc001knv.1_3UTR		uc003dju.3_3UTR	uc001nmx.3_3UTR	uc003yjf.2_3UTR	uc004atg.3_3UTR	uc010jny.2_3UTR	uc002wej.2_3UTR	uc003lze.2_3UTR		uc002hue.2_3UTR	ENST00000240093	ENST00000372667	ENST00000332496	ENST00000289968
uc002rvt.2_3UTR		uc002hjt.2_3UTR	uc001fui.2_3UTR	uc002odi.1_3UTR		uc003khu.2_3UTR	uc003sqe.3_3UTR	uc010gkq.2_3UTR	uc003adj.2_3UTR	uc003mxz.2_3UTR	uc002xfn.2_3UTR	uc003mbu.1_3UTR		uc002srj.2_3UTR	ENST00000378555	ENST00000380175	ENST00000534935	ENST00000372624
uc002rwh.1_3UTR		uc002hvi.2_3UTR	uc009wtc.1_3UTR	uc003zle.2_3UTR		uc004czu.2_3UTR	uc002mbo.2_3UTR	uc010gks.2_3UTR	uc004boe.1_3UTR	uc010jpa.2_3UTR	uc002xuw.2_3UTR	uc003mco.1_3UTR		uc002ewk.2_3UTR	ENST00000264193	ENST00000262961	ENST00000262812	ENST00000373068
uc002rxh.1_3UTR		uc010wiz.1_3UTR	uc001obb.1_3UTR	uc011cdi.1_3UTR		uc002ryc.2_3UTR	uc002zam.2_3UTR	uc010gku.1_3UTR	uc002gag.1_3UTR	uc003nda.2_3UTR	uc002xxg.1_3UTR	uc011dfs.1_3UTR		uc002ewl.2_3UTR	ENST00000392726	ENST00000358227	ENST00000535943	ENST00000345530
uc010you.1_3UTR		uc002ikc.2_3UTR	uc001obf.2_3UTR	uc002jep.1_3UTR		uc002yuh.2_3UTR	uc002rgv.2_3UTR	uc003ijr.1_3UTR	uc010ckv.1_3UTR	uc003nrm.2_3UTR	uc002ykl.2_3UTR	uc003mkh.3_3UTR		uc001dnh.2_3UTR	ENST00000221784	ENST00000359788	ENST00000585797	ENST00000381150
uc002ryf.2_3UTR		uc010wlf.1_3UTR	uc002fsj.2_3UTR	uc003fjg.2_3UTR		uc002yul.1_3UTR	uc002iui.2_3UTR	uc003ijs.1_3UTR	uc003lvy.3_3UTR	uc003ntv.2_3UTR	uc002ynk.2_3UTR	uc003muv.3_3UTR		uc001zig.2_3UTR	ENST00000285896	ENST00000395677	ENST00000358461	ENST00000316084
uc002sae.1_3UTR		uc002iso.2_3UTR	uc004dmi.2_3UTR	uc002jax.1_3UTR		uc002yuo.1_3UTR	uc001kvz.2_3UTR	uc003eeh.3_3UTR	uc010bsi.2_3UTR	uc003odh.2_3UTR	uc002ywi.2_3UTR	uc003nba.2_3UTR		uc010bav.1_3UTR	ENST00000370152	ENST00000265342	ENST00000548198	ENST00000225724
uc002sau.3_3UTR		uc002kmr.2_3UTR	uc002xfi.2_3UTR	uc002jay.2_3UTR		uc003eqc.1_3UTR	uc002svl.2_3UTR	uc011bjl.1_3UTR	uc001ljt.2_3UTR	uc003ojs.2_3UTR	uc002zvd.2_3UTR	uc011div.1_3UTR		uc004dei.3_3UTR	ENST00000266070	ENST00000372945	ENST00000421888	ENST00000396957
uc002sbk.2_3UTR		uc002knp.2_3UTR	uc003ndb.1_3UTR	uc002qae.2_3UTR		uc001uon.2_3UTR	uc002snl.2_3UTR	uc001sla.2_3UTR	uc003fmp.2_3UTR	uc003olr.2_3UTR	uc003avk.2_3UTR	uc003nbr.2_3UTR		uc002fwe.1_3UTR	ENST00000324932	ENST00000409689	ENST00000433781	ENST00000351773
uc002sbs.2_3UTR		uc002krm.2_3UTR	uc003nde.1_3UTR	uc002shh.2_3UTR		uc002xnu.2_3UTR	uc002snm.1_3UTR	uc001rtw.3_3UTR	uc010hxs.2_3UTR	uc011dtp.1_3UTR	uc011aqn.1_3UTR	uc003nbt.2_3UTR		uc010tqz.1_3UTR	ENST00000371839	ENST00000216456	ENST00000337809	ENST00000393331
uc002scs.3_3UTR		uc002ktp.2_3UTR	uc010jpo.1_3UTR	uc001ywo.2_3UTR		uc003muf.2_3UTR	uc001wqu.2_3UTR	uc001rtx.3_3UTR	uc004dik.3_3UTR	uc003ooc.2_3UTR		uc011djf.1_3UTR		uc001gdt.1_3UTR	ENST00000295400	ENST00000335125	ENST00000559233	ENST00000005558
uc002scy.3_3UTR		uc002ktt.1_3UTR	uc002rma.2_3UTR	uc002oit.2_3UTR		uc003uxt.2_3UTR	uc001mrl.2_3UTR	uc003nui.2_3UTR	uc001akn.3_3UTR	uc003oxy.2_3UTR		uc003ncw.2_3UTR		uc010ple.1_3UTR	ENST00000261211	ENST00000304771	ENST00000454782	ENST00000415083
uc002sde.1_3UTR		uc002kwg.2_3UTR	uc001kvt.2_3UTR	uc001zjl.2_3UTR		uc001bys.2_3UTR	uc002kyf.2_3UTR	uc001uns.2_3UTR	uc010nzi.1_3UTR	uc003ozh.1_3UTR		uc003nda.2_3UTR		uc002qlm.2_3UTR	ENST00000393481	ENST00000404760	ENST00000221730	ENST00000422989
uc002sdk.3_3UTR		uc002kwz.3_3UTR	uc001kvu.2_3UTR	uc002sdt.2_3UTR		uc003jum.2_3UTR	uc002kyg.2_3UTR	uc001bkz.2_3UTR	uc001ktt.2_3UTR	uc003pao.3_3UTR		uc003ndi.2_3UTR		uc001oen.2_3UTR	ENST00000160740	ENST00000410009	ENST00000447667	ENST00000545121
uc002sdm.2_3UTR		uc002ldg.2_3UTR	uc001hza.2_3UTR	uc003jir.2_3UTR		uc003jun.2_3UTR	uc002ivj.2_3UTR	uc010oev.1_3UTR	uc002xfn.2_3UTR	uc010kax.2_3UTR		uc003nfs.1_3UTR		uc002ihd.1_3UTR	ENST00000281127	ENST00000248633	ENST00000374236	ENST00000328709
uc002sdq.2_3UTR		uc002lgo.2_3UTR	uc001wip.3_3UTR	uc001omi.1_3UTR		uc003fgu.2_3UTR	uc003fgs.2_3UTR	uc001fwn.2_3UTR	uc003erd.2_3UTR	uc003pij.1_3UTR		uc003ngq.2_3UTR		uc002ihe.2_3UTR	ENST00000405379	ENST00000331314	ENST00000532997	ENST00000379983
uc002sei.1_3UTR		uc002liu.1_3UTR	uc003flh.3_3UTR	uc011kzx.1_3UTR		uc001ecx.2_3UTR	uc003ysi.2_3UTR	uc001fwo.1_3UTR	uc003ere.2_3UTR	uc011dzc.1_3UTR		uc003nha.1_3UTR		uc002ihf.2_3UTR	ENST00000398909	ENST00000375071	ENST00000565223	ENST00000333610
uc002sfh.2_3UTR		uc002lix.2_3UTR	uc003els.2_3UTR			uc001ecz.2_3UTR	uc003ntk.1_3UTR	uc001fwp.2_3UTR	uc004etz.3_3UTR	uc003pkx.2_3UTR		uc003nhd.2_3UTR		uc002nuv.2_3UTR	ENST00000344861	ENST00000395091	ENST00000528879	ENST00000273986
uc002sgf.2_3UTR		uc002lsm.2_3UTR	uc001bkx.2_3UTR			uc003kww.3_3UTR	uc003tfi.1_3UTR	uc004bpv.2_3UTR	uc001uuz.2_3UTR	uc003pmz.2_3UTR		uc003nii.2_3UTR		uc002arz.2_3UTR	ENST00000262768	ENST00000378955	ENST00000493585	ENST00000309534
uc002sgq.3_3UTR		uc002lut.1_3UTR	uc002pbq.1_3UTR			uc003lrh.2_3UTR	uc001iwr.3_3UTR	uc004bqa.2_3UTR	uc001uva.2_3UTR	uc003poo.1_3UTR		uc003niv.2_3UTR		uc004epi.1_3UTR	ENST00000388822	ENST00000253458	ENST00000020926	ENST00000273179
uc002sih.1_3UTR		uc002lze.2_3UTR	uc002igr.1_3UTR			uc003cdu.3_3UTR	uc001iwu.1_3UTR	uc010mxb.1_3UTR	uc010ted.1_3UTR	uc011eaf.1_3UTR		uc010jre.2_3UTR		uc011msx.1_3UTR	ENST00000380989	ENST00000216445	ENST00000563912	ENST00000379205
uc010fes.2_3UTR		uc002mup.2_3UTR	uc003cfo.1_3UTR			uc010hfm.2_3UTR	uc003hcj.1_3UTR	uc001jbb.2_3UTR	uc004bpg.3_3UTR	uc003prx.2_3UTR		uc003nlt.1_3UTR		uc002vch.2_3UTR	ENST00000325144	ENST00000309818	ENST00000570852	ENST00000503787
uc002skb.3_3UTR		uc010edf.2_3UTR	uc001krj.3_3UTR			uc002wgb.2_3UTR	uc001iwe.3_3UTR	uc003fex.2_3UTR	uc001pbq.2_3UTR	uc003psd.2_3UTR		uc003nqi.1_3UTR		uc001rhy.1_3UTR	ENST00000278175	ENST00000399503	ENST00000537241	ENST00000360051
uc002skh.3_3UTR		uc002nue.2_3UTR	uc001cae.3_3UTR			uc010gan.2_3UTR	uc001dvj.1_3UTR	uc001tpq.2_3UTR	uc010rtm.1_3UTR	uc003ptf.2_3UTR		uc011dmq.1_3UTR		uc001rhz.1_3UTR	ENST00000340253	ENST00000372837	ENST00000248342	ENST00000366844
uc010ffb.2_3UTR		uc010xvj.1_3UTR	uc002xxl.1_3UTR			uc002ktj.1_3UTR	uc010oux.1_3UTR	uc001tpw.2_3UTR	uc003jff.2_3UTR	uc003pyo.1_3UTR		uc003nxk.2_3UTR		uc001ria.2_3UTR	ENST00000371245	ENST00000291503	ENST00000495456	ENST00000458549
uc010yry.1_3UTR		uc002oqb.3_3UTR	uc003tro.2_3UTR			uc002amv.2_3UTR	uc004czu.2_3UTR	uc010sxv.1_3UTR	uc003jfh.1_3UTR	uc010keq.2_3UTR		uc003nys.1_3UTR		uc003axx.2_3UTR	ENST00000359568	ENST00000395270	ENST00000471622	ENST00000393218
uc002snf.2_3UTR		uc010yhm.1_3UTR	uc002oyl.3_3UTR			uc010bgv.2_3UTR	uc001lah.2_3UTR	uc002hid.1_3UTR	uc003jfi.1_3UTR	uc010keu.2_3UTR		uc003nzx.2_3UTR		uc001vtx.2_3UTR	ENST00000314358	ENST00000293288	ENST00000527898	ENST00000494857
uc002soz.2_3UTR		uc002wjf.1_3UTR	uc004dyi.1_3UTR			uc003eib.2_3UTR	uc003kyx.2_3UTR	uc003ihv.2_3UTR	uc011cna.1_3UTR	uc010kez.2_3UTR		uc003ocr.2_3UTR		uc010agx.2_3UTR	ENST00000297632	ENST00000262429	ENST00000536783	ENST00000398110
uc002spr.2_3UTR		uc002wkt.1_3UTR	uc002ldc.2_3UTR			uc002vqq.1_3UTR	uc011maj.1_3UTR	uc001ana.2_3UTR	uc001lcd.2_3UTR	uc003qci.2_3UTR		uc003odx.1_3UTR		uc003szm.2_3UTR	ENST00000356940	ENST00000372890	ENST00000571279	ENST00000260508
uc010ytk.1_3UTR		uc002wzu.3_3UTR	uc001ska.2_3UTR			uc002vqs.2_3UTR	uc001pjv.2_3UTR	uc001ani.1_3UTR	uc001fjw.2_3UTR	uc003qdw.1_3UTR		uc003oky.2_3UTR		uc001pqw.2_3UTR	ENST00000367362	ENST00000366431	ENST00000571608	ENST00000340736
uc002srr.2_3UTR		uc010zwp.1_3UTR	uc003hwi.2_3UTR			uc002vqt.2_3UTR	uc001vse.1_3UTR	uc002ayg.3_3UTR	uc003aul.2_3UTR	uc011ede.1_3UTR		uc003oli.2_3UTR		uc001pra.1_3UTR	ENST00000255499	ENST00000325404	ENST00000451945	ENST00000295304
uc002svm.3_3UTR		uc002xuw.2_3UTR	uc002tkq.2_3UTR			uc002sbg.2_3UTR	uc001vsf.2_3UTR	uc010ulm.1_3UTR	uc010gxi.2_3UTR	uc011edm.1_3UTR		uc003omn.2_3UTR		uc003ycn.2_3UTR	ENST00000321545	ENST00000220496	ENST00000338146	ENST00000376745
uc002svq.2_3UTR		uc002ydi.2_3UTR	uc003ghs.2_3UTR			uc002vqu.1_3UTR	uc003dph.1_3UTR	uc009zcg.2_3UTR	uc003igg.2_3UTR	uc003qht.2_3UTR		uc010jwx.2_3UTR		uc001svl.1_3UTR	ENST00000399728	ENST00000245865	ENST00000510316	ENST00000394942
uc002swa.1_3UTR		uc002ynk.2_3UTR	uc001pog.2_3UTR			uc002nqj.2_3UTR	uc009yrn.1_3UTR	uc002dtx.2_3UTR	uc001lhf.3_3UTR	uc003qhx.2_3UTR		uc003ooc.2_3UTR		uc003ycz.3_3UTR	ENST00000366843	ENST00000372904	ENST00000588674	ENST00000320451
uc002szv.2_3UTR		uc010gma.2_3UTR	uc001poj.3_3UTR			uc001bjm.2_3UTR	uc001uje.2_3UTR	uc001zxw.2_3UTR	uc001csp.3_3UTR	uc011eds.1_3UTR		uc003ovg.2_3UTR		uc010vbp.1_3UTR	ENST00000344157	ENST00000378553	ENST00000514112	ENST00000408925
uc002szz.2_3UTR		uc002yxl.2_3UTR	uc010rwz.1_3UTR			uc002ycb.2_3UTR	uc002ujl.2_3UTR	uc002xen.1_3UTR	uc001dqg.1_3UTR	uc011edu.1_3UTR		uc003ovp.2_3UTR		uc002klu.2_3UTR	ENST00000283122	ENST00000314404	ENST00000406256	ENST00000375440
uc002taz.1_3UTR		uc002zab.3_3UTR	uc003blj.2_3UTR			uc011aaa.1_3UTR	uc002ujw.1_3UTR	uc002vnm.2_3UTR	uc004dfj.3_3UTR	uc003qjr.3_3UTR		uc003oxt.2_3UTR		uc010dkm.1_3UTR	ENST00000399194	ENST00000263635	ENST00000552158	ENST00000415402
uc002tdh.2_3UTR		uc010gwm.2_3UTR	uc001fct.2_3UTR			uc002hzh.2_3UTR	uc002ujy.1_3UTR	uc004cci.3_3UTR	uc002abp.2_3UTR	uc003qoh.2_3UTR		uc003pbr.1_3UTR		uc003zzh.2_3UTR	ENST00000261590	ENST00000309558	ENST00000423718	ENST00000221138
uc002tfb.2_3UTR		uc003awb.2_3UTR	uc001ans.2_3UTR			uc002hzi.3_3UTR	uc003iwf.3_3UTR	uc010mzz.2_3UTR	uc001kpq.1_3UTR	uc003que.2_3UTR		uc003pdn.1_3UTR		uc001scd.2_3UTR	ENST00000354336	ENST00000171887	ENST00000532828	ENST00000304527
uc002thu.2_3UTR		uc011aqn.1_3UTR	uc003cek.2_3UTR			uc002xnb.2_3UTR	uc003gct.1_3UTR	uc001ade.2_3UTR	uc003srk.2_3UTR	uc010kkx.2_3UTR		uc003pel.2_3UTR		uc010sod.1_3UTR	ENST00000403542	ENST00000374395	ENST00000507955	ENST00000377298
uc010yxp.1_3UTR			uc003cel.2_3UTR			uc010ggw.1_3UTR	uc003ylh.2_3UTR	uc009xbu.1_3UTR	uc009xwi.2_3UTR	uc010ksn.2_3UTR		uc003phx.2_3UTR		uc001fvx.2_3UTR	ENST00000392750	ENST00000329281	ENST00000554706	ENST00000371544
uc010yyr.1_3UTR			uc002ifr.2_3UTR			uc004cry.3_3UTR	uc002sam.1_3UTR	uc009xbv.1_3UTR	uc003jvs.3_3UTR	uc003spp.2_3UTR		uc003pmz.2_3UTR		uc010wgd.1_3UTR	ENST00000409404	ENST00000398906	ENST00000445930	ENST00000356891
uc002tpf.2_3UTR			uc002ifw.1_3UTR			uc003bed.1_3UTR	uc002cmi.1_3UTR	uc002ipb.2_3UTR	uc010ixd.1_3UTR	uc003sqe.3_3UTR		uc011eaf.1_3UTR		uc002ygq.2_3UTR	ENST00000263754	ENST00000380830	ENST00000298919	ENST00000437079
uc002tph.1_3UTR			uc003zsf.1_3UTR			uc002yqf.2_3UTR	uc002cmk.2_3UTR	uc003zre.1_3UTR	uc001ccs.2_3UTR	uc010kur.2_3UTR		uc003ptf.2_3UTR		uc010iwm.1_3UTR	ENST00000193322	ENST00000406271	ENST00000446461	ENST00000262304
uc002tpj.2_3UTR			uc004bjd.3_3UTR			uc003xlz.2_3UTR	uc001huu.3_3UTR	uc001apo.2_3UTR	uc010cnt.1_3UTR	uc003sxs.3_3UTR		uc011eax.1_3UTR		uc002yxk.1_3UTR	ENST00000330777	ENST00000339092	ENST00000535610	ENST00000409185
uc002tqo.1_3UTR			uc002vih.1_3UTR			uc010lwo.1_3UTR	uc002bfz.2_3UTR	uc010oac.1_3UTR	uc002mju.3_3UTR	uc010kuw.2_3UTR		uc003pul.1_3UTR		uc002yxl.2_3UTR	ENST00000350592	ENST00000301761	ENST00000563164	ENST00000380394
uc002tsd.2_3UTR			uc001apv.2_3UTR			uc011lcc.1_3UTR	uc001hxe.3_3UTR	uc009xip.2_3UTR	uc010xkd.1_3UTR	uc003syw.3_3UTR		uc003pwp.3_3UTR		uc002yxm.2_3UTR	ENST00000375276	ENST00000398494	ENST00000375340	ENST00000369940
uc010zap.1_3UTR			uc009yuw.2_3UTR			uc001vtx.2_3UTR	uc002wcq.3_3UTR	uc010qba.1_3UTR	uc001got.3_3UTR	uc003tem.3_3UTR		uc003qdy.1_3UTR		uc002wfw.3_3UTR	ENST00000375254	ENST00000259667	ENST00000412988	ENST00000439461
uc002tub.1_3UTR			uc002jvb.3_3UTR			uc010agx.2_3UTR	uc001dns.2_3UTR	uc002etd.2_3UTR	uc003kfa.2_3UTR	uc003tme.2_3UTR		uc010kgg.2_3UTR		uc002aza.1_3UTR	ENST00000339526	ENST00000372588	ENST00000589266	ENST00000275072
uc010fng.2_3UTR			uc010dhj.2_3UTR			uc002xfn.2_3UTR	uc002lus.2_3UTR	uc001tda.2_3UTR	uc003xqp.2_3UTR	uc003ttd.2_3UTR		uc011ede.1_3UTR		uc002gkg.3_3UTR	ENST00000375273	ENST00000266214	ENST00000253410	ENST00000340305
uc002tut.2_3UTR			uc001jtg.2_3UTR			uc004ehd.2_3UTR	uc001fxi.2_3UTR	uc001scp.3_3UTR	uc002wmu.1_3UTR	uc003tvx.3_3UTR		uc003qht.2_3UTR		uc002gkk.2_3UTR	ENST00000252444	ENST00000393609	ENST00000397876	ENST00000306858
uc002tuw.2_3UTR			uc002cpt.2_3UTR			uc011mri.1_3UTR	uc003wkl.2_3UTR	uc010sof.1_3UTR	uc002ask.2_3UTR	uc003tyc.2_3UTR		uc003qjd.2_3UTR		uc002sox.3_3UTR	ENST00000369762	ENST00000378643	ENST00000450094	ENST00000370035
uc002tvh.2_3UTR			uc003kqj.3_3UTR			uc003eps.2_3UTR	uc003wkm.1_3UTR	uc009zci.2_3UTR	uc001rpa.2_3UTR	uc010lew.1_3UTR		uc003qkr.1_3UTR		uc001gag.2_3UTR	ENST00000327772	ENST00000229238	ENST00000398448	ENST00000378116
uc010zbt.1_3UTR			uc011cwb.1_3UTR			uc003xtw.1_3UTR	uc001sxu.2_3UTR	uc002zam.2_3UTR	uc009zkj.1_3UTR	uc010lez.2_3UTR		uc003qmf.1_3UTR		uc001uro.2_3UTR	ENST00000311129	ENST00000336219	ENST00000275525	ENST00000436150
uc002txe.2_3UTR			uc003fmg.2_3UTR			uc003ing.2_3UTR	uc003ibk.2_3UTR	uc003bpw.3_3UTR	uc003syw.3_3UTR	uc003unn.2_3UTR		uc003qmz.2_3UTR		uc003svn.3_3UTR	ENST00000357628	ENST00000308074	ENST00000527170	ENST00000250559
uc002txo.2_3UTR			uc010hxo.2_3UTR			uc003ini.1_3UTR	uc003ibl.2_3UTR	uc003xzx.1_3UTR	uc003zsg.2_3UTR	uc003uqo.2_3UTR		uc003qrg.2_3UTR		uc001yus.2_3UTR	ENST00000394106	ENST00000377142	ENST00000451292	ENST00000295050
uc002txw.1_3UTR			uc001yct.2_3UTR			uc002fxs.2_3UTR	uc009zcg.2_3UTR	uc003gno.2_3UTR	uc003ceu.1_3UTR	uc011kjc.1_3UTR		uc003qta.2_3UTR		uc004bjd.3_3UTR	ENST00000373855	ENST00000399151	ENST00000360679	ENST00000543261
uc010fnz.2_3UTR			uc002nxv.2_3UTR			uc001zaq.2_3UTR	uc002sdp.2_3UTR	uc002mem.1_3UTR	uc003cod.2_3UTR	uc010liw.2_3UTR		uc003que.2_3UTR		uc003zmw.1_3UTR	ENST00000261308	ENST00000399654	ENST00000560249	ENST00000453655
uc010zcm.1_3UTR			uc010xsj.1_3UTR			uc003guk.1_3UTR	uc010yqf.1_3UTR	uc002nsd.2_3UTR	uc002apk.2_3UTR	uc003vfj.1_3UTR		uc003qxb.2_3UTR		uc003zmx.3_3UTR	ENST00000305626	ENST00000013894	ENST00000467136	ENST00000556492
uc010fph.1_3UTR			uc010xsl.1_3UTR			uc001uqy.2_3UTR	uc003xlz.2_3UTR	uc002ykk.2_3UTR	uc001lgf.1_3UTR	uc003vjk.2_3UTR		uc003sjk.2_3UTR		uc003zmz.2_3UTR	ENST00000361346	ENST00000340740	ENST00000453034	ENST00000342657
uc002ueb.1_3UTR			uc004cca.2_3UTR			uc002icm.1_3UTR	uc010lwo.1_3UTR	uc003cvb.2_3UTR	uc001lgh.2_3UTR	uc003vly.1_3UTR		uc003sll.2_3UTR		uc010mio.2_3UTR	ENST00000316804	ENST00000333570	ENST00000571677	ENST00000372209
uc002ufm.2_3UTR			uc004ccc.1_3UTR			uc001jwz.2_3UTR	uc011lcc.1_3UTR	uc001pnz.2_3UTR	uc001dfd.2_3UTR	uc003vnr.2_3UTR		uc003sxl.2_3UTR		uc003vhf.2_3UTR	ENST00000261441	ENST00000376587	ENST00000376872	ENST00000301633
uc002ugt.3_3UTR			uc004ccd.2_3UTR			uc001rql.2_3UTR	uc001bqz.2_3UTR	uc009yyr.1_3UTR	uc003ftg.2_3UTR	uc003vpk.1_3UTR		uc003syn.1_3UTR		uc001xjt.2_3UTR	ENST00000355619	ENST00000243167	ENST00000533380	ENST00000359803
uc002uhm.2_3UTR			uc011mcr.1_3UTR			uc001uxt.2_3UTR	uc001tfh.1_3UTR	uc003odx.1_3UTR	uc001hoy.2_3UTR	uc003vvd.3_3UTR		uc003sys.2_3UTR		uc002kzg.2_3UTR	ENST00000389677	ENST00000261434	ENST00000362049	ENST00000394657
uc010fqm.1_3UTR			uc002ohk.2_3UTR			uc001mhs.2_3UTR	uc002sjp.2_3UTR	uc003ody.2_3UTR	uc001hpa.1_3UTR	uc010lqk.1_3UTR		uc011kaz.1_3UTR		uc003xle.3_3UTR	ENST00000373074	ENST00000255198	ENST00000415690	ENST00000373060
uc010zej.1_3UTR			uc001snr.2_3UTR			uc001mhu.2_3UTR	uc002sjq.3_3UTR	uc001loc.2_3UTR	uc003oyw.2_3UTR	uc003wuu.2_3UTR		uc003thj.2_3UTR		uc003xlg.3_3UTR	ENST00000327554	ENST00000402928	ENST00000456893	ENST00000368325
uc002uig.2_3UTR			uc003nzw.2_3UTR			uc004dbe.2_3UTR	uc010lez.2_3UTR	uc002rix.1_3UTR	uc001irh.2_3UTR	uc003wxe.2_3UTR		uc003tlz.2_3UTR		uc010lwd.2_3UTR	ENST00000368989	ENST00000376693	ENST00000338799	ENST00000262093
uc002uka.3_3UTR			uc010jtu.1_3UTR			uc001cfg.2_3UTR	uc003kph.1_3UTR	uc002uea.2_3UTR	uc002lix.2_3UTR	uc003wxs.2_3UTR		uc003tme.2_3UTR		uc001hpb.1_3UTR	ENST00000331242	ENST00000369462	ENST00000344641	ENST00000382952
uc002ukf.1_3UTR			uc003bgg.1_3UTR			uc003ttl.2_3UTR	uc003kpj.2_3UTR	uc003mji.2_3UTR	uc010dpx.2_3UTR	uc003xik.2_3UTR		uc003ugm.2_3UTR		uc001rje.1_3UTR	ENST00000260649	ENST00000338682	ENST00000273223	ENST00000322217
uc002ulh.3_3UTR			uc003bgh.2_3UTR			uc002oex.2_3UTR	uc001jka.1_3UTR	uc010jkw.1_3UTR	uc003erh.2_3UTR	uc003xpr.2_3UTR		uc003ujg.1_3UTR		uc002kuu.2_3UTR	ENST00000220597	ENST00000353339	ENST00000553064	ENST00000323813
uc002upo.2_3UTR			uc003bgi.1_3UTR				uc001fwb.1_3UTR	uc011dgg.1_3UTR	uc004dxv.2_3UTR	uc011ldv.1_3UTR		uc003ulx.1_3UTR		uc003fjq.1_3UTR	ENST00000380152	ENST00000265560	ENST00000463280	ENST00000357067
uc002upt.2_3UTR			uc003bgj.1_3UTR				uc003fpy.2_3UTR	uc011dgi.1_3UTR	uc001von.2_3UTR	uc003xts.2_3UTR		uc010lez.2_3UTR		uc001uob.2_3UTR	ENST00000354667	ENST00000304751	ENST00000308478	ENST00000379600
uc002uqt.2_3UTR			uc004elj.2_3UTR				uc003qfb.1_3UTR	uc010vwx.1_3UTR	uc004aqh.2_3UTR	uc003xva.2_3UTR		uc003uqy.2_3UTR		uc010pke.1_3UTR	ENST00000261636	ENST00000378122	ENST00000367230	ENST00000592282
uc002urs.2_3UTR			uc010now.1_3UTR				uc003qgd.1_3UTR	uc003pah.1_3UTR	uc003fqz.2_3UTR	uc003xwn.2_3UTR		uc010lge.1_3UTR		uc001tip.1_3UTR	ENST00000300107	ENST00000320895	ENST00000553217	ENST00000308234
uc002urz.2_3UTR			uc002mis.1_3UTR				uc002vih.1_3UTR	uc003pai.2_3UTR	uc011bsd.1_3UTR	uc003xwq.1_3UTR		uc011kjc.1_3UTR		uc011bxm.1_3UTR	ENST00000281321	ENST00000285021	ENST00000533193	ENST00000335144
uc002usv.2_3UTR			uc002mit.2_3UTR				uc001zya.2_3UTR	uc010jzn.1_3UTR	uc002myz.1_3UTR	uc003xxf.2_3UTR		uc003usm.1_3UTR		uc003hwt.3_3UTR	ENST00000371728	ENST00000369234	ENST00000377845	ENST00000328086
uc010zgp.1_3UTR			uc001oxj.2_3UTR				uc001zyc.2_3UTR	uc001ral.2_3UTR	uc001zaq.2_3UTR	uc011lfc.1_3UTR		uc003uua.3_3UTR		uc002hsq.2_3UTR	ENST00000239231	ENST00000252773	ENST00000299088	ENST00000366613
uc002utk.2_3UTR			uc001oxk.2_3UTR				uc001bys.2_3UTR	uc001fpw.1_3UTR	uc002wkb.2_3UTR	uc011lfr.1_3UTR		uc003uwg.1_3UTR		uc010luo.2_3UTR	ENST00000372573	ENST00000243918	ENST00000578509	ENST00000219837
uc010zgz.1_3UTR			uc001oxl.2_3UTR				uc003ijg.2_3UTR	uc004bgq.2_3UTR	uc003ehx.3_3UTR	uc003yfz.2_3UTR		uc003uxu.1_3UTR		uc011laj.1_3UTR	ENST00000274364	ENST00000360472	ENST00000376217	ENST00000305586
uc002uuz.1_3UTR			uc009yuj.1_3UTR				uc004bft.2_3UTR	uc011lxb.1_3UTR	uc002wny.2_3UTR	uc003ygx.2_3UTR		uc003vdt.2_3UTR		uc001ewh.1_3UTR	ENST00000325680	ENST00000395589	ENST00000458230	ENST00000522111
uc010zhb.1_3UTR			uc003mcm.1_3UTR				uc001fuv.1_3UTR	uc004cls.2_3UTR	uc002xnb.2_3UTR	uc003yhc.2_3UTR		uc003vfn.2_3UTR		uc001lcb.2_3UTR	ENST00000267938	ENST00000328908	ENST00000525115	ENST00000306336
uc002uvo.3_3UTR			uc011dfe.1_3UTR				uc002sgf.2_3UTR	uc001unw.2_3UTR	uc010ggw.1_3UTR	uc011lgu.1_3UTR		uc003vgf.2_3UTR		uc001lcc.2_3UTR	ENST00000289749	ENST00000249883	ENST00000497243	ENST00000558017
uc002uwc.2_3UTR			uc001boq.2_3UTR				uc002gfr.2_3UTR	uc001oyg.3_3UTR	uc001iaj.2_3UTR	uc003yii.1_3UTR		uc003vpk.1_3UTR		uc002zur.3_3UTR	ENST00000299563	ENST00000343325	ENST00000264982	ENST00000542455
uc002uzb.2_3UTR			uc009vtb.2_3UTR				uc001bqw.2_3UTR	uc002gkb.1_3UTR	uc002ljt.2_3UTR	uc003yjk.1_3UTR		uc003vte.3_3UTR		uc002emz.2_3UTR	ENST00000339151	ENST00000298569	ENST00000491337	ENST00000328379
uc010ftr.2_3UTR			uc003twa.3_3UTR				uc009vti.2_3UTR	uc003ert.2_3UTR	uc002lju.2_3UTR	uc003yjx.2_3UTR		uc003vun.2_3UTR		uc010via.1_3UTR	ENST00000320912	ENST00000381750	ENST00000543253	ENST00000340398
uc010zij.1_3UTR			uc002zam.2_3UTR				uc002lwy.1_3UTR	uc001ohv.2_3UTR	uc002ewu.2_3UTR	uc003yky.2_3UTR		uc011kqr.1_3UTR		uc003syk.2_3UTR	ENST00000358476	ENST00000368984	ENST00000571630	ENST00000263791
uc002vaw.2_3UTR			uc001twz.2_3UTR				uc003ilw.2_3UTR	uc001pwh.2_3UTR	uc004amv.2_3UTR	uc011lhr.1_3UTR		uc003vuw.3_3UTR		uc002wot.2_3UTR	ENST00000311277	ENST00000383197	ENST00000527041	ENST00000478244
uc002vaz.3_3UTR			uc003qsk.2_3UTR				uc002sei.1_3UTR	uc001dzr.2_3UTR	uc004bjc.2_3UTR	uc003yod.2_3UTR		uc003vvm.2_3UTR		uc002xau.1_3UTR	ENST00000202788	ENST00000253796	ENST00000565997	ENST00000350612
uc002vcj.2_3UTR			uc003qsl.2_3UTR				uc001wso.2_3UTR	uc004bwv.2_3UTR	uc002era.2_3UTR	uc011lil.1_3UTR		uc011kuk.1_3UTR		uc002jxe.2_3UTR	ENST00000340800	ENST00000300835	ENST00000456711	ENST00000368002
uc002vgg.2_3UTR			uc002hqg.2_3UTR				uc003wue.2_3UTR	uc002zhl.1_3UTR	uc002bww.2_3UTR	uc011lis.1_3UTR		uc010lqk.1_3UTR		uc003hij.2_3UTR	ENST00000303436	ENST00000383423	ENST00000449331	ENST00000442241
uc002vhf.2_3UTR			uc003die.3_3UTR				uc002rts.2_3UTR	uc010gpy.1_3UTR	uc001vai.2_3UTR	uc003ysw.2_3UTR		uc003wnd.1_3UTR		uc003vmb.1_3UTR	ENST00000353194	ENST00000373062	ENST00000304506	ENST00000508632
uc002vie.2_3UTR			uc002rul.2_3UTR				uc002rtu.2_3UTR	uc002eww.2_3UTR	uc001vaj.1_3UTR	uc010mgc.2_3UTR		uc011kvz.1_3UTR		uc010llb.1_3UTR	ENST00000370558	ENST00000306645	ENST00000394023	ENST00000397133
uc002vke.1_3UTR			uc002rum.2_3UTR				uc002rtw.2_3UTR	uc004ffj.2_3UTR	uc001vak.2_3UTR	uc003zeq.3_3UTR		uc003wpo.3_3UTR		uc002zjw.2_3UTR	ENST00000356142	ENST00000237264	ENST00000376701	ENST00000593690
uc002vmq.2_3UTR			uc002lfv.2_3UTR				uc002snd.2_3UTR	uc002bks.2_3UTR	uc011cbl.1_3UTR	uc003zin.2_3UTR		uc010lsp.1_3UTR		uc002zjx.2_3UTR	ENST00000389709	ENST00000301522	ENST00000217423	ENST00000270625
uc002vnq.2_3UTR			uc002lgc.3_3UTR				uc001lgf.1_3UTR	uc001iog.1_3UTR	uc001siv.2_3UTR	uc003zkn.2_3UTR		uc011kyf.1_3UTR		uc002zjz.1_3UTR	ENST00000296782	ENST00000380087	ENST00000254730	ENST00000337322
uc002vpe.2_3UTR			uc003vqh.1_3UTR				uc001lgh.2_3UTR	uc001uzv.2_3UTR	uc001fhh.2_3UTR	uc003zuk.2_3UTR		uc010ltt.1_3UTR		uc002hqc.2_3UTR	ENST00000373715	ENST00000399782	ENST00000289902	ENST00000393622
uc002vru.2_3UTR			uc002hwn.2_3UTR				uc001tcq.2_3UTR	uc003fhd.2_3UTR	uc003ncr.1_3UTR	uc004agw.1_3UTR		uc011kzh.1_3UTR		uc002svq.2_3UTR	ENST00000367142	ENST00000373095	ENST00000541094	ENST00000302804
uc002vvn.2_3UTR			uc002get.3_3UTR				uc002zhp.1_3UTR	uc001fyo.1_3UTR	uc003wss.2_3UTR	uc004aht.2_3UTR		uc011kzq.1_3UTR		uc003sxx.2_3UTR	ENST00000344445	ENST00000288344	ENST00000525171	ENST00000456849
uc002vvt.2_3UTR			uc002geu.2_3UTR				uc010gqb.2_3UTR	uc009wud.1_3UTR	uc011kwv.1_3UTR	uc004aim.1_3UTR		uc003xde.2_3UTR		uc002duv.2_3UTR	ENST00000374255	ENST00000409011	ENST00000456506	ENST00000313525
uc002wbh.2_3UTR			uc001ydo.3_3UTR				uc010gqc.1_3UTR	uc003iqc.2_3UTR	uc003hbr.2_3UTR	uc004ala.2_3UTR		uc003xee.2_3UTR		uc001wxg.3_3UTR	ENST00000301068	ENST00000336452	ENST00000441230	ENST00000328663
uc003bqc.2_3UTR			uc004bnx.1_3UTR				uc001tqk.3_3UTR	uc001lux.2_3UTR	uc001vqv.2_3UTR	uc004amv.2_3UTR		uc011lae.1_3UTR		uc003gya.3_3UTR	ENST00000404535	ENST00000340490	ENST00000586335	ENST00000418194
uc011asx.1_3UTR			uc003jgs.1_3UTR				uc002foa.2_3UTR	uc001cxd.2_3UTR	uc003pvh.2_3UTR	uc004aom.2_3UTR		uc003xeu.2_3UTR		uc003fwy.3_3UTR	ENST00000371142	ENST00000281092	ENST00000531248	ENST00000452918
uc003bqi.2_3UTR			uc010iug.2_3UTR				uc002fob.2_3UTR	uc001olj.1_3UTR	uc002htz.1_3UTR	uc004apz.2_3UTR		uc003xgt.2_3UTR		uc004fjv.2_3UTR	ENST00000326764	ENST00000381809	ENST00000403325	ENST00000393238
uc003btn.2_3UTR			uc003tph.3_3UTR				uc010cip.2_3UTR	uc009yrv.1_3UTR	uc001zyl.3_3UTR	uc004aqe.2_3UTR		uc003xik.2_3UTR		uc002gpw.2_3UTR	ENST00000267163	ENST00000354882	ENST00000355739	ENST00000305188
uc003bzi.2_3UTR			uc003eyj.2_3UTR				uc003ita.3_3UTR	uc010rps.1_3UTR	uc002uwd.2_3UTR	uc004asp.1_3UTR		uc003xjo.1_3UTR		uc004bdz.1_3UTR	ENST00000305428	ENST00000375120	ENST00000341142	ENST00000392976
uc003bzm.1_3UTR			uc003eyk.1_3UTR				uc003jyd.2_3UTR	uc001okt.1_3UTR	uc001kuw.2_3UTR	uc004ayj.1_3UTR		uc003xjy.1_3UTR		uc004bea.2_3UTR	ENST00000299138	ENST00000394069	ENST00000337451	ENST00000395571
uc011avq.1_3UTR			uc002swy.2_3UTR				uc011crm.1_3UTR	uc003kwf.2_3UTR	uc001kux.1_3UTR	uc011lvc.1_3UTR		uc003xkk.2_3UTR		uc002sgh.2_3UTR	ENST00000399312	ENST00000392745	ENST00000579319	ENST00000334701
uc003cby.2_3UTR			uc001xle.2_3UTR				uc001sqs.2_3UTR	uc001ucd.2_3UTR	uc001ixo.1_3UTR	uc004bbn.2_3UTR		uc003xkw.2_3UTR		uc002lit.1_3UTR	ENST00000366756	ENST00000324537	ENST00000572536	ENST00000330374
uc003cci.2_3UTR			uc003efk.2_3UTR				uc001bvr.2_3UTR	uc001uce.2_3UTR	uc002olx.2_3UTR	uc004bfy.2_3UTR		uc003xmn.2_3UTR		uc002liv.1_3UTR	ENST00000263893	ENST00000397978	ENST00000409383	ENST00000370994
uc003ccq.2_3UTR			uc002ilj.2_3UTR				uc003hyt.1_3UTR	uc003cvx.2_3UTR	uc010egq.2_3UTR	uc004bgg.2_3UTR		uc003xsa.2_3UTR		uc002dbf.2_3UTR	ENST00000297375	ENST00000397660	ENST00000562647	ENST00000343796
uc003cen.2_3UTR			uc002mqb.2_3UTR				uc003dpe.2_3UTR	uc011bcf.1_3UTR	uc001uqg.1_3UTR	uc004bgu.2_3UTR		uc003xst.2_3UTR		uc002azj.1_3UTR	ENST00000366609	ENST00000293842	ENST00000374910	ENST00000541194
uc003cfa.1_3UTR			uc004dvo.2_3UTR				uc003xhw.3_3UTR	uc001omj.2_3UTR	uc001uqi.2_3UTR	uc011lxg.1_3UTR		uc003xwa.2_3UTR		uc011kwm.1_3UTR	ENST00000367454	ENST00000261615	ENST00000539753	ENST00000398334
uc003cfq.3_3UTR			uc003oko.1_3UTR				uc003xhx.2_3UTR	uc009yrz.1_3UTR	uc001tmi.3_3UTR	uc010mvb.2_3UTR		uc003xzu.2_3UTR		uc002wny.2_3UTR	ENST00000242275	ENST00000361443	ENST00000353319	ENST00000379463
uc003cgv.2_3UTR			uc003ehf.1_3UTR				uc004ffk.2_3UTR	uc001noh.2_3UTR	uc001twj.2_3UTR	uc011lyb.1_3UTR		uc003yav.2_3UTR		uc003koz.2_3UTR	ENST00000379160	ENST00000336674	ENST00000587710	ENST00000251453
uc003cig.2_3UTR			uc003ehg.2_3UTR				uc002eeq.1_3UTR	uc003nue.1_3UTR	uc001twl.1_3UTR	uc011mak.1_3UTR		uc011lfr.1_3UTR		uc002ioi.2_3UTR	ENST00000333314	ENST00000297873	ENST00000225245	ENST00000373747
uc003cks.2_3UTR			uc003ehh.1_3UTR				uc003psh.2_3UTR	uc003zsv.1_3UTR	uc003zzh.2_3UTR	uc004bzr.1_3UTR		uc003ydw.1_3UTR		uc001syx.2_3UTR	ENST00000265866	ENST00000248139	ENST00000558014	ENST00000391771
uc011azf.1_3UTR			uc003ehi.2_3UTR				uc003jmp.2_3UTR	uc003oon.2_3UTR	uc003uar.1_3UTR	uc004cba.2_3UTR		uc003yfz.2_3UTR		uc001iud.2_3UTR	ENST00000005558	ENST00000264720	ENST00000371144	ENST00000598742
uc003clu.1_3UTR			uc010ctj.2_3UTR				uc003jmr.2_3UTR	uc001fnt.2_3UTR	uc010aje.1_3UTR	uc011mcq.1_3UTR		uc011lhr.1_3UTR		uc001xgh.2_3UTR	ENST00000348165	ENST00000305135	ENST00000450169	ENST00000342314
uc011azr.1_3UTR			uc003uwm.1_3UTR				uc002xjl.2_3UTR	uc003xjc.2_3UTR	uc010ssf.1_3UTR	uc004cgx.3_3UTR		uc003ypn.2_3UTR		uc003mlt.3_3UTR	ENST00000263620	ENST00000334889	ENST00000588263	ENST00000310864
uc003cmx.2_3UTR			uc011kkf.1_3UTR				uc010ggd.1_3UTR	uc003xji.1_3UTR	uc001xie.1_3UTR	uc004coy.2_3UTR		uc003yqf.2_3UTR		uc011ccw.1_3UTR	ENST00000367804	ENST00000373830	ENST00000368267	ENST00000343986
uc003csh.1_3UTR			uc011kkg.1_3UTR				uc003krb.1_3UTR	uc001gxd.2_3UTR	uc001xik.2_3UTR	uc004cuv.1_3UTR		uc003ysw.2_3UTR		uc011dgx.1_3UTR	ENST00000368346	ENST00000374602	ENST00000304771	ENST00000299432
uc003cux.1_3UTR			uc011kkh.1_3UTR				uc002bcq.1_3UTR	uc004dla.1_3UTR	uc001ydv.2_3UTR	uc010neh.2_3UTR		uc003yzd.2_3UTR		uc001fep.3_3UTR	ENST00000264670	ENST00000370217	ENST00000567119	ENST00000424576
uc003cwu.2_3UTR			uc001fqa.2_3UTR				uc002bcr.2_3UTR	uc002kon.2_3UTR	uc001ydy.1_3UTR	uc004cye.2_3UTR		uc003zij.1_3UTR		uc001feq.2_3UTR	ENST00000344979	ENST00000378438	ENST00000425407	ENST00000555028
uc003ddl.2_3UTR			uc002jsk.1_3UTR				uc004fck.3_3UTR	uc004cii.1_3UTR	uc010fvo.2_3UTR	uc004dba.3_3UTR		uc010mhk.1_3UTR		uc009wot.2_3UTR	ENST00000375736	ENST00000299564	ENST00000529345	ENST00000318443
uc003ddx.2_3UTR			uc002jsl.2_3UTR				uc011mwz.1_3UTR	uc010agu.2_3UTR	uc002liy.2_3UTR	uc004dbl.2_3UTR		uc003zlf.2_3UTR			ENST00000379516	ENST00000366709	ENST00000561152	ENST00000394081
uc003dio.2_3UTR			uc003dnz.2_3UTR				uc001ymc.1_3UTR	uc001eea.1_3UTR	uc002liz.3_3UTR	uc004ddo.2_3UTR		uc003zli.2_3UTR			ENST00000338086	ENST00000263762	ENST00000449367	ENST00000359013
uc003diw.3_3UTR			uc002lui.1_3UTR				uc004ecz.3_3UTR	uc010owq.1_3UTR	uc001tzt.2_3UTR	uc004dds.2_3UTR		uc010mjb.2_3UTR			ENST00000369093	ENST00000370399	ENST00000435786	ENST00000449470
uc003dji.1_3UTR			uc002luj.2_3UTR				uc003edn.2_3UTR	uc003wqz.1_3UTR	uc001uab.2_3UTR	uc004dmx.2_3UTR		uc003zrv.2_3UTR			ENST00000361875	ENST00000219162	ENST00000507800	ENST00000381295
uc003dmm.2_3UTR			uc004dyr.1_3UTR				uc003dqx.1_3UTR	uc002mwo.2_3UTR	uc003xqm.2_3UTR	uc011mmz.1_3UTR		uc010mli.2_3UTR			ENST00000254821	ENST00000357321	ENST00000340756	ENST00000448443
uc011bfv.1_3UTR			uc003ibk.2_3UTR				uc002mnc.2_3UTR	uc001zrg.2_3UTR	uc001bxf.1_3UTR	uc010nko.2_3UTR		uc003zzx.2_3UTR			ENST00000280756	ENST00000337738	ENST00000590862	ENST00000260506
uc011bfx.1_3UTR			uc003ibl.2_3UTR				uc003hkn.3_3UTR	uc002wcq.3_3UTR	uc001mtc.2_3UTR	uc004dwf.2_3UTR		uc011lql.1_3UTR			ENST00000308403	ENST00000296597	ENST00000592980	ENST00000392789
uc003dnr.2_3UTR			uc001ycg.1_3UTR				uc011ccc.1_3UTR	uc004dbz.2_3UTR	uc002xvl.2_3UTR	uc004dzq.2_3UTR		uc004aax.2_3UTR			ENST00000300291	ENST00000258648	ENST00000239882	ENST00000296674
uc003doz.3_3UTR			uc003tli.2_3UTR				uc002vru.2_3UTR	uc002mju.3_3UTR	uc003krk.2_3UTR	uc004ead.2_3UTR		uc004agw.1_3UTR			ENST00000296581	ENST00000266682	ENST00000577340	ENST00000407193
uc003dpe.2_3UTR			uc003tlj.2_3UTR				uc001uqe.1_3UTR	uc010xkd.1_3UTR	uc002aom.2_3UTR	uc004ebw.2_3UTR		uc004ahj.3_3UTR			ENST00000256443	ENST00000294129	ENST00000569181	ENST00000379261
uc003dqs.2_3UTR			uc002lcy.2_3UTR				uc001uqf.3_3UTR	uc002flf.1_3UTR	uc010bhg.1_3UTR	uc004eke.2_3UTR		uc004ajo.3_3UTR			ENST00000357997	ENST00000400388	ENST00000423900	ENST00000326195
uc003dsq.2_3UTR			uc010xdd.1_3UTR				uc002rsv.3_3UTR	uc001lqq.1_3UTR	uc003iwg.2_3UTR	uc011msd.1_3UTR		uc004ajq.2_3UTR			ENST00000306821	ENST00000395864	ENST00000555419	ENST00000397860
uc003dsx.2_3UTR			uc002aod.2_3UTR				uc003cox.1_3UTR	uc004cbq.1_3UTR	uc004bln.2_3UTR	uc004enh.2_3UTR		uc004aox.3_3UTR			ENST00000379631	ENST00000375961	ENST00000539537	ENST00000377843
uc003dtd.2_3UTR			uc001xrq.2_3UTR				uc002kwz.3_3UTR	uc004cbr.1_3UTR	uc004blo.2_3UTR	uc004eog.1_3UTR		uc011luh.1_3UTR			ENST00000396897	ENST00000300900	ENST00000400134	ENST00000398137
uc003dtl.2_3UTR			uc001hxe.3_3UTR				uc003kuc.2_3UTR	uc004cbs.1_3UTR	uc002eht.1_3UTR	uc004eps.2_3UTR		uc004awf.2_3UTR			ENST00000375149	ENST00000273628	ENST00000429597	ENST00000366675
uc003dvl.1_3UTR			uc003emy.3_3UTR				uc001zyr.2_3UTR	uc001lgf.1_3UTR	uc003ynf.2_3UTR	uc011mts.1_3UTR		uc004awm.2_3UTR			ENST00000356644	ENST00000389658	ENST00000226578	ENST00000379097
uc003eag.3_3UTR			uc004dzn.2_3UTR				uc001zyu.2_3UTR	uc001lgh.2_3UTR	uc003xqk.1_3UTR	uc010nqm.1_3UTR		uc011lvc.1_3UTR			ENST00000352397	ENST00000372201	ENST00000423181	ENST00000329286
uc011biq.1_3UTR			uc011bxz.1_3UTR				uc001smz.2_3UTR	uc001ukt.2_3UTR	uc001vnm.1_3UTR	uc004est.3_3UTR		uc011lwb.1_3UTR			ENST00000333280	ENST00000257860	ENST00000400230	ENST00000320560
uc003edr.2_3UTR			uc003nub.2_3UTR				uc001uxh.2_3UTR	uc003oce.2_3UTR	uc003mtm.2_3UTR	uc004euc.2_3UTR		uc010mvb.2_3UTR			ENST00000278456	ENST00000374408	ENST00000371099	ENST00000372067
uc011bjr.1_3UTR			uc003smp.2_3UTR				uc010acb.2_3UTR	uc011dqh.1_3UTR	uc002wlp.2_3UTR	uc004euw.2_3UTR		uc011lyc.1_3UTR			ENST00000391338	ENST00000356079	ENST00000255304	ENST00000402554
uc003ehz.3_3UTR			uc002gjt.2_3UTR				uc001xie.1_3UTR	uc003wcw.2_3UTR	uc010zqs.1_3UTR	uc004ewk.1_3UTR		uc010mwm.2_3UTR			ENST00000398511	ENST00000249700	ENST00000362091	ENST00000353617
uc011bkf.1_3UTR			uc003nqi.1_3UTR				uc001xik.2_3UTR	uc003hob.2_3UTR	uc002bcq.1_3UTR	uc004fcl.3_3UTR		uc011lzr.1_3UTR			ENST00000330514	ENST00000315073	ENST00000549442	ENST00000333421
uc003ekg.2_3UTR			uc004dwq.2_3UTR				uc001qzz.2_3UTR	uc001ogb.1_3UTR	uc002bcr.2_3UTR	uc004fgu.2_3UTR		uc004bta.2_3UTR			ENST00000359154	ENST00000218151	ENST00000377811	ENST00000360388
uc003eks.1_3UTR			uc002dzz.1_3UTR				uc010gux.2_3UTR	uc001ogc.1_3UTR	uc003pek.2_3UTR	uc004fhy.3_3UTR		uc004cgx.3_3UTR			ENST00000377387	ENST00000261813	ENST00000555601	ENST00000340067
uc003elq.3_3UTR			uc003flv.2_3UTR				uc001efh.3_3UTR	uc003gvk.2_3UTR	uc003jmp.2_3UTR	uc004fli.3_3UTR		uc004coy.2_3UTR			ENST00000308775	ENST00000251312	ENST00000367321	ENST00000332290
uc003emz.3_3UTR			uc003flx.2_3UTR				uc003oav.1_3UTR	uc011byt.1_3UTR	uc003jmr.2_3UTR	uc001ifs.1_3UTR		uc004cye.2_3UTR			ENST00000255486	ENST00000306065	ENST00000381031	ENST00000374011
uc011blp.1_3UTR			uc001tda.2_3UTR				uc003oaw.2_3UTR	uc002qfq.2_3UTR	uc003dgl.2_3UTR	uc001iki.3_3UTR		uc004czt.2_3UTR			ENST00000269195	ENST00000337843	ENST00000379526	ENST00000276816
uc003epp.3_3UTR			uc001fdu.1_3UTR				uc001nsw.1_3UTR	uc002qfu.1_3UTR	uc003dgn.2_3UTR	uc001iqd.1_3UTR		uc004dba.3_3UTR			ENST00000260363	ENST00000331968	ENST00000531461	ENST00000312678
uc003epx.1_3UTR			uc002lyo.1_3UTR				uc009ynv.2_3UTR	uc002ukw.2_3UTR	uc002xva.2_3UTR	uc001irw.2_3UTR		uc004dbe.2_3UTR			ENST00000296859	ENST00000319363	ENST00000431400	ENST00000393512
uc003eqf.2_3UTR			uc002rmo.2_3UTR				uc002apk.2_3UTR	uc010uye.1_3UTR	uc001dzr.2_3UTR	uc001iwe.3_3UTR		uc004dkc.1_3UTR			ENST00000366641	ENST00000273920	ENST00000553463	ENST00000345122
uc003eqx.1_3UTR			uc002png.2_3UTR				uc001ohr.2_3UTR	uc002zeo.1_3UTR	uc003mbu.1_3UTR	uc001jan.2_3UTR		uc011moe.1_3UTR			ENST00000379607	ENST00000359562	ENST00000525011	ENST00000370706
uc003etq.2_3UTR			uc002mcd.2_3UTR				uc001lhf.3_3UTR	uc002zes.1_3UTR	uc002amv.2_3UTR	uc001jlw.2_3UTR		uc004dvo.2_3UTR			ENST00000370689	ENST00000301204	ENST00000321871	ENST00000399916
uc003eus.2_3UTR			uc010xio.1_3UTR				uc003wxe.2_3UTR	uc001tkk.1_3UTR	uc010bgv.2_3UTR	uc001jmg.2_3UTR		uc004dzq.2_3UTR			ENST00000276497	ENST00000281146	ENST00000370263	ENST00000313117
uc003eva.2_3UTR			uc002kon.2_3UTR				uc003euz.2_3UTR	uc002zgd.2_3UTR	uc001xbu.2_3UTR	uc001job.2_3UTR		uc004ead.2_3UTR			ENST00000371737	ENST00000318709	ENST00000546142	ENST00000405409
uc003evs.1_3UTR			uc001kzy.2_3UTR				uc003zzh.2_3UTR	uc002ehv.2_3UTR	uc002qza.2_3UTR	uc001jrb.2_3UTR		uc010nll.2_3UTR			ENST00000256646	ENST00000258796	ENST00000400494	ENST00000392876
uc010hva.2_3UTR			uc001kzz.2_3UTR				uc002zek.2_3UTR	uc003apk.1_3UTR	uc001zoi.2_3UTR	uc001jrp.2_3UTR		uc004ebw.2_3UTR			ENST00000281928	ENST00000409235	ENST00000354667	ENST00000334379
uc003ext.1_3UTR			uc004eoh.2_3UTR				uc010ujd.1_3UTR	uc003kqw.3_3UTR	uc010ucy.1_3UTR	uc001jsn.2_3UTR		uc004elx.2_3UTR			ENST00000309041	ENST00000380338	ENST00000546097	ENST00000410026
uc003eyi.2_3UTR			uc001zto.1_3UTR				uc010uje.1_3UTR	uc002cpt.2_3UTR	uc001gge.3_3UTR	uc001jsw.2_3UTR		uc011msj.1_3UTR			ENST00000307180	ENST00000292330	ENST00000439548	ENST00000331314
uc003ezl.2_3UTR			uc001ztp.2_3UTR				uc010ujf.1_3UTR	uc002pok.2_3UTR	uc003ojl.2_3UTR	uc001jvu.1_3UTR		uc004enh.2_3UTR			ENST00000409035	ENST00000265350	ENST00000571751	ENST00000344157
uc003ezq.2_3UTR			uc002kvg.3_3UTR				uc003hgk.1_3UTR	uc003qks.3_3UTR	uc002ivc.2_3UTR	uc001jzp.2_3UTR		uc004eoj.2_3UTR			ENST00000237853	ENST00000304332	ENST00000492976	ENST00000393350
uc003faw.2_3UTR			uc001twe.2_3UTR				uc001mxq.3_3UTR		uc003sxx.2_3UTR	uc001kdh.1_3UTR		uc010nqm.1_3UTR			ENST00000380972	ENST00000249760	ENST00000382406	ENST00000339618
uc003fbe.2_3UTR			uc003udc.1_3UTR				uc001siv.2_3UTR		uc001ygy.1_3UTR	uc001kew.2_3UTR		uc010nqv.2_3UTR			ENST00000337768	ENST00000357461	ENST00000443184	ENST00000371628
uc003fgh.2_3UTR			uc010ldc.2_3UTR				uc003jum.2_3UTR		uc001ofb.2_3UTR	uc001kgj.2_3UTR		uc011myn.1_3UTR			ENST00000360047	ENST00000378572	ENST00000342620	ENST00000379608
uc010hws.1_3UTR			uc001faw.2_3UTR				uc003jun.2_3UTR		uc002fur.2_3UTR	uc001khp.2_3UTR		uc011mzg.1_3UTR			ENST00000339569	ENST00000315758	ENST00000338401	ENST00000395884
uc003fgu.2_3UTR			uc003vvj.2_3UTR				uc003lzl.1_3UTR		uc002ugj.2_3UTR	uc001kjb.1_3UTR		uc004fjw.2_3UTR			ENST00000379237	ENST00000378602	ENST00000514886	ENST00000556029
uc003fhz.3_3UTR			uc011kqu.1_3UTR				uc001cfx.3_3UTR		uc002xpp.2_3UTR	uc001kmm.3_3UTR		uc001iki.3_3UTR			ENST00000361762	ENST00000258888	ENST00000559205	ENST00000393053
uc003fip.1_3UTR			uc011kqx.1_3UTR				uc010ojm.1_3UTR		uc002yrp.3_3UTR	uc001kmt.1_3UTR		uc001iqd.1_3UTR			ENST00000272233	ENST00000358933	ENST00000413853	ENST00000369909
uc011bpz.1_3UTR			uc003awr.2_3UTR				uc002knz.2_3UTR		uc002iuz.1_3UTR	uc009xvk.2_3UTR		uc001itw.2_3UTR			ENST00000265970	ENST00000355774	ENST00000442234	ENST00000397517
uc003fjr.1_3UTR			uc004euj.2_3UTR				uc011dtw.1_3UTR		uc002iva.2_3UTR	uc010qpx.1_3UTR		uc001iuj.1_3UTR			ENST00000219689	ENST00000329559	ENST00000580887	ENST00000454662
uc003fju.3_3UTR			uc002iup.2_3UTR				uc003xtn.2_3UTR		uc002afz.2_3UTR	uc009xxb.1_3UTR		uc001iui.2_3UTR			ENST00000286195	ENST00000320188	ENST00000248450	ENST00000361478
uc003fjy.2_3UTR			uc003zgu.1_3UTR				uc010mos.2_3UTR		uc004bbe.2_3UTR	uc001kze.2_3UTR		uc001iuy.2_3UTR			ENST00000240333	ENST00000397478	ENST00000368644	ENST00000334352
uc011bqk.1_3UTR			uc003zgv.2_3UTR				uc003xky.1_3UTR		uc011lvj.1_3UTR	uc009xxx.2_3UTR		uc001ivv.3_3UTR			ENST00000261413	ENST00000252622	ENST00000562362	ENST00000300738
uc003fll.2_3UTR			uc002xrd.2_3UTR				uc003exd.1_3UTR		uc002kog.2_3UTR	uc001leb.2_3UTR		uc001iwe.3_3UTR			ENST00000331366	ENST00000313674	ENST00000297908	ENST00000356663
uc003flw.2_3UTR			uc002ewu.2_3UTR				uc002tct.2_3UTR		uc001rui.1_3UTR	uc001lih.3_3UTR		uc001izd.1_3UTR			ENST00000357496	ENST00000303204	ENST00000228929	ENST00000379987
uc011bqy.1_3UTR			uc001ubb.2_3UTR				uc002tde.1_3UTR		uc002xxl.1_3UTR	uc001ltf.2_3UTR		uc009xmh.1_3UTR			ENST00000396385	ENST00000264866	ENST00000512218	ENST00000379095
uc003fpq.2_3UTR			uc001ubd.3_3UTR				uc001cxd.2_3UTR		uc003zle.2_3UTR	uc001mho.2_3UTR		uc009xon.2_3UTR			ENST00000315939	ENST00000399275	ENST00000579105	ENST00000510080
uc010hym.2_3UTR			uc001yac.3_3UTR				uc003cvb.2_3UTR		uc003qla.2_3UTR	uc001mis.1_3UTR		uc001jjp.2_3UTR			ENST00000368478	ENST00000367806	ENST00000585421	ENST00000439578
uc011bsb.1_3UTR			uc001zpz.1_3UTR				uc002arl.2_3UTR		uc002olh.1_3UTR	uc009ygl.2_3UTR		uc001jlf.2_3UTR			ENST00000253475	ENST00000327551	ENST00000343523	ENST00000332830
uc003fsw.2_3UTR			uc002vxr.1_3UTR				uc002fvg.2_3UTR		uc003tre.1_3UTR	uc001mld.2_3UTR		uc010qip.1_3UTR			ENST00000375360	ENST00000344852	ENST00000418450	ENST00000358365
uc011bsp.1_3UTR			uc003dbh.2_3UTR				uc001scw.2_3UTR		uc002eeg.1_3UTR	uc001mmq.3_3UTR		uc001jmt.2_3UTR			ENST00000381718	ENST00000295206	ENST00000455470	ENST00000521198
uc003ftq.1_3UTR			uc002qzu.2_3UTR				uc002pcg.2_3UTR		uc002eeh.2_3UTR	uc001mqc.2_3UTR		uc001jny.3_3UTR			ENST00000320583	ENST00000405286	ENST00000314622	ENST00000399466
uc003ftx.3_3UTR			uc002qzv.2_3UTR				uc001zka.3_3UTR		uc010cbe.1_3UTR	uc009yji.2_3UTR		uc001jow.1_3UTR			ENST00000353383	ENST00000250111	ENST00000323744	ENST00000587539
uc011btr.1_3UTR			uc010exb.1_3UTR				uc002usb.2_3UTR		uc002nar.2_3UTR	uc009yjm.2_3UTR		uc001jpc.2_3UTR			ENST00000361970	ENST00000254466	ENST00000373214	ENST00000327835
uc010iae.2_3UTR			uc002qac.2_3UTR				uc002dfr.2_3UTR		uc002nas.2_3UTR	uc001mty.2_3UTR		uc001jsx.1_3UTR			ENST00000222567	ENST00000336233	ENST00000572678	ENST00000369093
uc003fxf.2_3UTR			uc003acg.2_3UTR				uc001wjh.3_3UTR		uc002nat.3_3UTR	uc001mvl.1_3UTR		uc001jtd.2_3UTR			ENST00000397086	ENST00000398838	ENST00000581127	ENST00000379663
uc003gag.2_3UTR			uc003lno.1_3UTR				uc001wjj.2_3UTR		uc002ejm.2_3UTR	uc009ykz.1_3UTR		uc001kbw.2_3UTR			ENST00000355609	ENST00000395025	ENST00000588020	ENST00000381440
uc003gbh.2_3UTR			uc003lnr.1_3UTR				uc002lic.2_3UTR		uc003jvm.2_3UTR	uc010rhp.1_3UTR		uc010qma.1_3UTR			ENST00000295324	ENST00000223122	ENST00000393775	ENST00000306320
uc003gcz.1_3UTR			uc002wdw.1_3UTR				uc001huw.2_3UTR		uc001yah.1_3UTR	uc001ngm.2_3UTR		uc001kej.3_3UTR			ENST00000273156	ENST00000372431	ENST00000513439	ENST00000381280
uc003gdl.1_3UTR			uc004cmn.2_3UTR				uc003okx.2_3UTR		uc001qle.2_3UTR	uc010rnb.1_3UTR		uc010qno.1_3UTR			ENST00000009606	ENST00000343439	ENST00000572949	ENST00000361941
uc010icj.2_3UTR			uc002hef.2_3UTR				uc003okz.2_3UTR		uc001zth.1_3UTR	uc001ofu.2_3UTR		uc001kmm.3_3UTR			ENST00000368653	ENST00000393305	ENST00000355530	ENST00000318240
uc003ghs.2_3UTR			uc010csb.1_3UTR				uc002plx.2_3UTR		uc002rma.2_3UTR	uc001okp.1_3UTR		uc001kmt.1_3UTR			ENST00000367455	ENST00000373093	ENST00000194871	ENST00000373095
uc003ght.2_3UTR			uc002eym.1_3UTR				uc009yzk.1_3UTR		uc001fdu.1_3UTR	uc001ooa.2_3UTR		uc001kqy.2_3UTR			ENST00000361204	ENST00000341776	ENST00000537860	ENST00000546591
uc003gjg.1_3UTR			uc001sab.2_3UTR				uc003xtz.1_3UTR		uc003vgi.2_3UTR	uc001opa.2_3UTR		uc009xxb.1_3UTR			ENST00000296511	ENST00000216160	ENST00000406691	ENST00000425651
uc003gjz.1_3UTR			uc002iev.2_3UTR				uc003xua.1_3UTR		uc004aox.3_3UTR	uc001ouj.2_3UTR		uc001kwe.3_3UTR			ENST00000405219	ENST00000403853	ENST00000370713	ENST00000313324
uc003gmg.2_3UTR			uc003hhj.2_3UTR				uc003xub.2_3UTR		uc004cva.2_3UTR	uc001oyg.3_3UTR		uc001kws.2_3UTR			ENST00000222726	ENST00000305457	ENST00000521673	ENST00000328914
uc003gmn.2_3UTR			uc002qnc.2_3UTR				uc002wdw.1_3UTR		uc002wlr.1_3UTR	uc001pas.2_3UTR		uc001kxo.1_3UTR			ENST00000376573	ENST00000360553	ENST00000424924	ENST00000391711
uc003gnk.1_3UTR			uc001wur.2_3UTR				uc002wxs.2_3UTR		uc002wlu.2_3UTR	uc010rtk.1_3UTR		uc001kzc.3_3UTR			ENST00000296328	ENST00000300658	ENST00000440812	ENST00000347377
uc003goc.1_3UTR			uc001owr.2_3UTR				uc001jnd.2_3UTR		uc003jwg.2_3UTR	uc001pce.2_3UTR		uc001kzd.2_3UTR			ENST00000391910	ENST00000330884	ENST00000539752	ENST00000381006
uc003grk.2_3UTR			uc009yuf.2_3UTR				uc003crq.2_3UTR		uc003wzp.2_3UTR	uc001pfh.2_3UTR		uc001lam.2_3UTR			ENST00000248450	ENST00000375916	ENST00000393939	ENST00000380041
uc003gsa.1_3UTR			uc003oeb.2_3UTR				uc003jhp.1_3UTR		uc003bpt.3_3UTR	uc010rug.1_3UTR		uc009xyz.1_3UTR			ENST00000409975	ENST00000396330	ENST00000490540	ENST00000319540
uc011bxw.1_3UTR			uc003pqt.1_3UTR				uc002rah.2_3UTR		uc002iui.2_3UTR	uc001pfq.1_3UTR		uc001lek.1_3UTR			ENST00000371250	ENST00000392727	ENST00000452107	ENST00000380591
uc003gsq.1_3UTR			uc003nkg.2_3UTR				uc001ygy.1_3UTR		uc002wxn.2_3UTR	uc001pgh.2_3UTR		uc001lew.1_3UTR			ENST00000304743	ENST00000219368	ENST00000571296	ENST00000335999
uc003gth.3_3UTR			uc004bov.2_3UTR				uc002kro.2_3UTR		uc003adk.2_3UTR	uc001plt.2_3UTR		uc001lhf.3_3UTR			ENST00000358597	ENST00000393332	ENST00000417116	ENST00000421176
uc003gwr.2_3UTR			uc009zci.2_3UTR				uc002krp.2_3UTR		uc003fhd.2_3UTR	uc001psv.2_3UTR		uc010quj.1_3UTR			ENST00000370331	ENST00000297578	ENST00000570729	ENST00000390006
uc003gya.3_3UTR			uc002sox.3_3UTR				uc001cfg.2_3UTR		uc003dpe.2_3UTR	uc001pta.2_3UTR		uc001lke.2_3UTR			ENST00000367498	ENST00000373541	ENST00000360480	ENST00000392781
uc011bzs.1_3UTR			uc001ctj.1_3UTR				uc001xkh.1_3UTR		uc001opn.1_3UTR	uc009zag.2_3UTR		uc001lki.1_3UTR			ENST00000274063	ENST00000367851	ENST00000440502	ENST00000540998
uc010igr.2_3UTR			uc002jje.2_3UTR				uc001ecx.2_3UTR		uc002lmr.2_3UTR	uc001pua.2_3UTR		uc001lox.3_3UTR			ENST00000367763	ENST00000006101	ENST00000536006	ENST00000380668
uc003hbf.1_3UTR			uc002rjf.2_3UTR				uc001ecz.2_3UTR		uc010xfe.1_3UTR	uc001pxv.2_3UTR		uc001mcd.2_3UTR			ENST00000395713	ENST00000398882	ENST00000579469	ENST00000406386
uc003hbj.2_3UTR			uc003lkj.1_3UTR				uc002ykj.1_3UTR		uc001kgn.1_3UTR	uc001pzd.1_3UTR		uc001mho.2_3UTR			ENST00000361032	ENST00000398078	ENST00000247026	ENST00000394366
uc010ihd.1_3UTR			uc002nar.2_3UTR				uc010tzk.1_3UTR		uc001ffz.1_3UTR	uc001qgb.3_3UTR		uc001mht.2_3UTR			ENST00000199814	ENST00000392102	ENST00000367814	ENST00000402010
uc003hdx.2_3UTR			uc002nas.2_3UTR				uc001tyi.2_3UTR		uc002rbd.1_3UTR	uc001qhe.2_3UTR		uc001mvj.1_3UTR			ENST00000352035	ENST00000379677	ENST00000216037	ENST00000356357
uc011cbc.1_3UTR			uc002nat.3_3UTR				uc009zwy.2_3UTR		uc002uie.2_3UTR	uc001qjn.2_3UTR		uc001nfd.2_3UTR			ENST00000396679	ENST00000320640	ENST00000556134	ENST00000285116
uc003hgp.2_3UTR			uc001sup.2_3UTR				uc003nui.2_3UTR		uc002txi.2_3UTR	uc001qli.2_3UTR		uc010rjw.1_3UTR			ENST00000358490	ENST00000228463	ENST00000563385	ENST00000392993
uc003his.2_3UTR			uc003mep.2_3UTR				uc003cek.2_3UTR		uc002txj.2_3UTR	uc001qmt.2_3UTR		uc001noe.3_3UTR			ENST00000403532	ENST00000373677	ENST00000562556	ENST00000396654
uc003hjt.2_3UTR			uc010jke.1_3UTR				uc003cel.2_3UTR		uc010zbx.1_3UTR	uc001qqp.2_3UTR		uc001nqg.2_3UTR			ENST00000361910	ENST00000278200	ENST00000555704	ENST00000400335
uc011cbx.1_3UTR			uc001btz.1_3UTR				uc003sir.2_3UTR		uc003eqe.1_3UTR	uc001qyt.2_3UTR		uc001nxk.1_3UTR			ENST00000337351	ENST00000374720	ENST00000592207	ENST00000324545
uc003hkm.2_3UTR			uc002qkf.2_3UTR				uc003sit.1_3UTR		uc001ssb.2_3UTR	uc001qzm.2_3UTR		uc010rnn.1_3UTR			ENST00000374867	ENST00000327171	ENST00000434494	ENST00000497473
uc003hlq.1_3UTR			uc004dun.1_3UTR				uc003ads.1_3UTR		uc004bnr.2_3UTR	uc009ziz.2_3UTR		uc001opa.2_3UTR			ENST00000318522	ENST00000263270	ENST00000550620	ENST00000527447
uc003hmo.1_3UTR			uc002csi.2_3UTR				uc001bhe.1_3UTR		uc003spw.2_3UTR	uc001rgo.2_3UTR		uc001opm.2_3UTR			ENST00000345739	ENST00000360325	ENST00000450541	ENST00000397441
uc003hmt.2_3UTR			uc002pcg.2_3UTR				uc001crm.2_3UTR		uc002rgv.2_3UTR	uc001riv.2_3UTR		uc001orn.2_3UTR			ENST00000298746	ENST00000216218	ENST00000412432	ENST00000506609
uc003hsm.1_3UTR			uc002tyc.3_3UTR				uc001oax.3_3UTR		uc003tke.3_3UTR	uc001rlr.1_3UTR		uc001ouj.2_3UTR			ENST00000378037	ENST00000295131	ENST00000373482	ENST00000448552
uc003htl.2_3UTR			uc002tyd.2_3UTR				uc010xhh.1_3UTR		uc002ilr.3_3UTR	uc001rmt.3_3UTR		uc001ows.2_3UTR			ENST00000257665	ENST00000270061	ENST00000399387	ENST00000354611
uc003hty.3_3UTR			uc010foa.1_3UTR				uc001qis.1_3UTR		uc002ils.1_3UTR	uc010skw.1_3UTR		uc001pej.2_3UTR			ENST00000370730	ENST00000259726	ENST00000540113	ENST00000380821
uc003hvn.1_3UTR			uc002mvu.2_3UTR				uc010sdu.1_3UTR		uc001xew.3_3UTR	uc001rpd.2_3UTR		uc001pez.2_3UTR			ENST00000264181	ENST00000394963	ENST00000344087	ENST00000173898
uc003hvt.2_3UTR			uc003odx.1_3UTR				uc002whu.2_3UTR		uc001xex.3_3UTR	uc001rph.2_3UTR		uc001pfc.2_3UTR			ENST00000228827	ENST00000336089	ENST00000575857	ENST00000344548
uc003hwi.2_3UTR			uc003ody.2_3UTR				uc002zwu.1_3UTR		uc003aty.2_3UTR	uc009zln.2_3UTR		uc001pha.2_3UTR			ENST00000312675	ENST00000342179	ENST00000585486	ENST00000356189
uc003hyg.2_3UTR			uc002kyf.2_3UTR				uc003ypk.1_3UTR		uc001euz.2_3UTR	uc009zlp.2_3UTR		uc001pjz.3_3UTR			ENST00000244711	ENST00000369163	ENST00000322522	ENST00000263280
uc011cfi.1_3UTR			uc002kyg.2_3UTR				uc002ukc.1_3UTR		uc001tru.2_3UTR	uc001rwh.3_3UTR		uc001pkr.3_3UTR			ENST00000305921	ENST00000396169	ENST00000531558	ENST00000318584
uc003ibk.2_3UTR			uc002duv.2_3UTR				uc001nxv.3_3UTR		uc003qqv.1_3UTR	uc001rwo.1_3UTR		uc001poz.2_3UTR			ENST00000336126	ENST00000313093	ENST00000259891	ENST00000400068
uc003iec.3_3UTR			uc002lwy.1_3UTR				uc001xsc.2_3UTR		uc002ywf.1_3UTR	uc001rzk.2_3UTR		uc001pvg.2_3UTR			ENST00000244763	ENST00000262113	ENST00000332238	ENST00000242607
uc011cgl.1_3UTR			uc001bqu.2_3UTR				uc001xsd.2_3UTR		uc001kdy.2_3UTR	uc001scw.2_3UTR		uc001pwe.2_3UTR			ENST00000360331	ENST00000366878	ENST00000412396	ENST00000488699
uc003iev.1_3UTR			uc002mfn.2_3UTR				uc003liv.2_3UTR		uc002fxs.2_3UTR	uc001ser.2_3UTR		uc001qap.2_3UTR			ENST00000271452	ENST00000336749	ENST00000581898	ENST00000503780
uc003igg.2_3UTR			uc001uku.2_3UTR				uc001pce.2_3UTR		uc011dml.1_3UTR	uc001sga.2_3UTR		uc001qdn.1_3UTR			ENST00000306096	ENST00000268070	ENST00000356834	ENST00000396408
uc011cgy.1_3UTR			uc009zyv.2_3UTR				uc002vsn.1_3UTR		uc002nuf.2_3UTR	uc010spz.1_3UTR		uc001qip.3_3UTR			ENST00000265149	ENST00000392692	ENST00000288350	ENST00000400895
uc011chb.1_3UTR			uc001sfh.3_3UTR				uc010fxz.2_3UTR		uc003vbs.2_3UTR	uc001sje.1_3UTR		uc001qmo.2_3UTR			ENST00000395878	ENST00000313050	ENST00000372985	ENST00000341181
uc003ihu.1_3UTR			uc001akx.1_3UTR				uc001iwv.3_3UTR		uc011kln.1_3UTR	uc009zom.2_3UTR		uc001qmp.2_3UTR			ENST00000379454	ENST00000340724	ENST00000357700	ENST00000512733
uc003ihw.2_3UTR			uc001cer.1_3UTR				uc001ixb.1_3UTR		uc010cco.1_3UTR	uc001sml.1_3UTR		uc010sfd.1_3UTR			ENST00000337659	ENST00000407260	ENST00000590958	ENST00000436909
uc011chl.1_3UTR			uc001cet.1_3UTR				uc001ixc.1_3UTR		uc010vhj.1_3UTR	uc010sra.1_3UTR		uc001ran.1_3UTR			ENST00000375004	ENST00000373871	ENST00000512529	ENST00000334635
uc003imt.2_3UTR			uc001bdv.1_3UTR				uc003dwx.3_3UTR		uc002dmg.2_3UTR	uc010sso.1_3UTR		uc001rat.2_3UTR			ENST00000371627	ENST00000359863	ENST00000554054	ENST00000397353
uc003inh.2_3UTR			uc001bdy.1_3UTR				uc002fja.2_3UTR		uc002dmh.2_3UTR	uc001sts.3_3UTR		uc009zin.2_3UTR			ENST00000326793	ENST00000175506	ENST00000449337	ENST00000324868
uc003iny.2_3UTR			uc001bea.2_3UTR				uc002fjb.2_3UTR		uc001zrq.3_3UTR	uc009zqw.2_3UTR		uc001rpd.2_3UTR			ENST00000380828	ENST00000377671	ENST00000418394	ENST00000375638
uc003iqg.3_3UTR			uc001beb.2_3UTR				uc003tdg.2_3UTR		uc001kcs.1_3UTR	uc001suz.2_3UTR		uc001rph.2_3UTR			ENST00000316981	ENST00000258415	ENST00000426613	ENST00000264607
uc003iqz.3_3UTR			uc003njw.2_3UTR				uc003tdh.2_3UTR		uc001dle.2_3UTR	uc001swt.2_3UTR		uc010smc.1_3UTR			ENST00000370982	ENST00000328916	ENST00000518907	ENST00000382142
uc003irf.2_3UTR			uc004ebb.2_3UTR				uc001loj.3_3UTR		uc003avw.3_3UTR	uc001sxd.3_3UTR		uc001rtm.2_3UTR			ENST00000370114	ENST00000398052	ENST00000399357	ENST00000318622
uc011cka.1_3UTR			uc002phj.3_3UTR				uc001ibx.2_3UTR		uc011anu.1_3UTR	uc001syg.1_3UTR		uc010sml.1_3UTR			ENST00000239223	ENST00000313194	ENST00000510882	ENST00000312184
uc003iss.2_3UTR			uc002rhp.1_3UTR				uc009xgu.2_3UTR		uc003aog.3_3UTR	uc001tcn.2_3UTR		uc010sne.1_3UTR			ENST00000308748	ENST00000394908	ENST00000510056	ENST00000341491
uc011ckb.1_3UTR			uc002ihx.2_3UTR				uc002zwv.1_3UTR		uc003aop.3_3UTR	uc001tep.1_3UTR		uc001rzn.2_3UTR			ENST00000218340	ENST00000389418	ENST00000264951	ENST00000336332
uc003itc.2_3UTR			uc002ihy.2_3UTR				uc002qot.2_3UTR		uc001zcq.2_3UTR	uc001thn.2_3UTR		uc001scb.3_3UTR			ENST00000305963	ENST00000395818	ENST00000261707	ENST00000394818
uc003itb.2_3UTR			uc002cvv.2_3UTR				uc003agm.2_3UTR		uc002tzu.2_3UTR	uc010sws.1_3UTR		uc001scw.2_3UTR			ENST00000376263	ENST00000268220	ENST00000270162	ENST00000396197
uc003ivd.1_3UTR			uc001hbu.1_3UTR				uc003prd.2_3UTR		uc002uae.1_3UTR	uc010sxf.1_3UTR		uc001sen.2_3UTR			ENST00000317995	ENST00000379102	ENST00000578138	ENST00000369872
uc003iwa.1_3UTR			uc002dou.2_3UTR				uc002mdv.2_3UTR		uc003dqs.2_3UTR	uc001tnm.2_3UTR		uc001ser.2_3UTR			ENST00000251527	ENST00000252211	ENST00000339598	ENST00000563902
uc003iwg.2_3UTR			uc001hce.2_3UTR				uc002tfk.2_3UTR		uc003ddx.2_3UTR	uc009zvd.2_3UTR		uc001sfi.3_3UTR			ENST00000355943	ENST00000380946	ENST00000438859	ENST00000393160
uc010isn.2_3UTR			uc009xbj.1_3UTR				uc001srk.3_3UTR		uc002kcm.2_3UTR	uc001tpr.2_3UTR		uc001sif.1_3UTR			ENST00000373547	ENST00000215061	ENST00000576933	ENST00000400556
uc003jcm.2_3UTR			uc011kkw.1_3UTR				uc001fqn.2_3UTR		uc003zth.3_3UTR	uc001trh.1_3UTR		uc010sqh.1_3UTR			ENST00000369689	ENST00000266560	ENST00000345114	ENST00000394934
uc003jcx.3_3UTR			uc002bwj.2_3UTR				uc003lwz.2_3UTR		uc001zpz.1_3UTR	uc001tru.2_3UTR		uc001skz.2_3UTR			ENST00000374168	ENST00000329464	ENST00000512175	ENST00000339157
uc010itl.1_3UTR			uc002bwk.2_3UTR				uc011ddr.1_3UTR		uc010mxw.2_3UTR	uc001ttx.2_3UTR		uc001slq.1_3UTR			ENST00000394597	ENST00000308110	ENST00000465100	ENST00000356218
uc003jer.2_3UTR			uc003ggw.2_3UTR				uc001epq.2_3UTR		uc001kzv.2_3UTR	uc001tvw.2_3UTR		uc009zpa.2_3UTR			ENST00000327158	ENST00000405511	ENST00000292199	ENST00000358273
uc003jfk.2_3UTR			uc003ggx.1_3UTR				uc010jdz.2_3UTR		uc001aqm.2_3UTR	uc001tyy.1_3UTR		uc001sml.1_3UTR			ENST00000379735	ENST00000372392	ENST00000451316	ENST00000392863
uc003jfm.3_3UTR			uc003ghb.2_3UTR				uc011cxw.1_3UTR		uc003dwk.3_3UTR	uc001ucg.1_3UTR		uc001spy.2_3UTR			ENST00000303113	ENST00000264935	ENST00000458191	ENST00000558589
uc003jfq.2_3UTR			uc010ics.1_3UTR				uc001fjw.2_3UTR		uc003wxf.1_3UTR	uc001ugb.2_3UTR		uc001sts.3_3UTR			ENST00000286298	ENST00000368865	ENST00000532507	ENST00000376521
uc010iuj.2_3UTR			uc011bvs.1_3UTR				uc003kfq.2_3UTR		uc003wxh.1_3UTR	uc001ukf.2_3UTR		uc001suz.2_3UTR			ENST00000400556	ENST00000394295	ENST00000392259	ENST00000519882
uc003jhp.1_3UTR			uc003jlm.1_3UTR				uc003kfr.3_3UTR		uc003wxi.1_3UTR	uc001umx.1_3UTR		uc001sxd.3_3UTR			ENST00000381007	ENST00000355740	ENST00000416136	ENST00000370695
uc010ium.1_3UTR			uc003jln.1_3UTR				uc002mbu.1_3UTR		uc002xyz.2_3UTR	uc001unq.3_3UTR		uc001sxt.2_3UTR			ENST00000215631	ENST00000233190	ENST00000338272	ENST00000219782
uc011cob.1_3UTR			uc002flb.2_3UTR				uc002mbv.2_3UTR		uc003yee.2_3UTR	uc001uqg.1_3UTR		uc001syx.2_3UTR			ENST00000382352	ENST00000361867	ENST00000557434	ENST00000422588
uc003jiw.2_3UTR			uc002fld.1_3UTR				uc002mbz.1_3UTR		uc002uul.2_3UTR	uc001uso.2_3UTR		uc001szb.2_3UTR			ENST00000400199	ENST00000369278	ENST00000484558	ENST00000374787
uc010iuz.1_3UTR			uc010chx.1_3UTR				uc001lqq.1_3UTR		uc001ybj.2_3UTR	uc001uvu.1_3UTR		uc001toa.1_3UTR			ENST00000295522	ENST00000394152	ENST00000447788	ENST00000579016
uc003jli.2_3UTR			uc002mlq.2_3UTR				uc002dyn.2_3UTR		uc003jli.2_3UTR	uc001uwa.2_3UTR		uc001tpr.2_3UTR			ENST00000286523	ENST00000306077	ENST00000392064	ENST00000377807
uc010ivg.2_3UTR			uc010mbt.1_3UTR				uc002zpp.2_3UTR		uc002lhm.1_3UTR	uc001uwu.2_3UTR		uc001tqc.1_3UTR			ENST00000359979	ENST00000225648	ENST00000373497	ENST00000327628
uc003jmb.2_3UTR			uc010mbu.2_3UTR				uc003qgt.1_3UTR		uc003qsw.3_3UTR	uc001uwy.2_3UTR		uc001trd.3_3UTR			ENST00000011898	ENST00000393917	ENST00000437383	ENST00000218089
uc003jme.1_3UTR			uc011lhi.1_3UTR				uc010grq.2_3UTR		uc004fep.2_3UTR	uc001uys.1_3UTR		uc001ttl.1_3UTR			ENST00000344548	ENST00000394863	ENST00000301019	ENST00000395556
uc003jmo.2_3UTR			uc002del.3_3UTR				uc003nzw.2_3UTR		uc004cdb.3_3UTR	uc001vbz.3_3UTR		uc001ttm.2_3UTR			ENST00000291565	ENST00000381342	ENST00000437843	ENST00000370455
uc003joh.2_3UTR			uc003lyg.2_3UTR				uc010jtu.1_3UTR		uc001obj.2_3UTR	uc001vfr.1_3UTR		uc001tvw.2_3UTR			ENST00000366525	ENST00000271889	ENST00000372261	ENST00000395412
uc003jor.2_3UTR			uc003bdk.2_3UTR				uc004dyi.1_3UTR		uc003vkz.2_3UTR	uc010tha.1_3UTR		uc001tyg.2_3UTR			ENST00000349751	ENST00000339600	ENST00000229390	ENST00000262461
uc011cqf.1_3UTR			uc003igj.2_3UTR				uc001iog.1_3UTR		uc001pmo.2_3UTR	uc001viu.2_3UTR		uc001tyz.2_3UTR			ENST00000256196	ENST00000308182	ENST00000256031	ENST00000337817
uc011cqg.1_3UTR			uc003igk.2_3UTR				uc001ewy.2_3UTR		uc001tsz.2_3UTR	uc001vjr.2_3UTR		uc001ubi.2_3UTR			ENST00000398130	ENST00000234923	ENST00000368454	ENST00000373839
uc003jpu.1_3UTR			uc002qql.2_3UTR				uc010mbt.1_3UTR		uc004bhn.2_3UTR	uc010aeu.1_3UTR		uc001udl.2_3UTR			ENST00000397149	ENST00000311469	ENST00000560177	ENST00000369971
uc011cqi.1_3UTR			uc010yhm.1_3UTR				uc010mbu.2_3UTR		uc009yzk.1_3UTR	uc001vne.2_3UTR		uc001ugt.2_3UTR			ENST00000358025	ENST00000383175	ENST00000358757	ENST00000339020
uc003jrd.1_3UTR			uc003qsg.2_3UTR				uc011lhi.1_3UTR		uc001qnt.2_3UTR	uc010age.1_3UTR		uc009zyy.2_3UTR			ENST00000392370	ENST00000300747	ENST00000537121	ENST00000423485
uc003jsa.2_3UTR			uc003qsi.1_3UTR				uc003ihk.1_3UTR		uc010sfa.1_3UTR	uc001vqv.2_3UTR		uc001uns.2_3UTR			ENST00000234091	ENST00000397785	ENST00000536730	ENST00000251413
uc010iwm.1_3UTR			uc003qsj.2_3UTR				uc003ihl.2_3UTR		uc002xgh.1_3UTR	uc001vrh.2_3UTR		uc001uon.2_3UTR			ENST00000392842	ENST00000377833	ENST00000375534	ENST00000323274
uc003jsr.2_3UTR			uc003dnu.2_3UTR				uc001pog.2_3UTR		uc003uzp.1_3UTR	uc001vtm.1_3UTR		uc001uso.2_3UTR			ENST00000378179	ENST00000301453	ENST00000451288	ENST00000377818
uc003jsx.3_3UTR			uc003dnx.1_3UTR				uc001poj.3_3UTR		uc002dcm.2_3UTR	uc001waa.2_3UTR		uc001usp.2_3UTR			ENST00000229330	ENST00000324823	ENST00000521198	ENST00000253382
uc003jta.2_3UTR			uc002pkz.2_3UTR				uc010rwz.1_3UTR		uc002dco.2_3UTR	uc001wgl.2_3UTR		uc001ust.2_3UTR			ENST00000357244	ENST00000380963	ENST00000462714	ENST00000343638
uc003jtk.2_3UTR			uc002yuh.2_3UTR				uc002hxb.1_3UTR		uc001kuo.2_3UTR	uc001whb.3_3UTR		uc001usv.2_3UTR			ENST00000222690	ENST00000321919	ENST00000576414	ENST00000399302
uc003jud.2_3UTR			uc002yul.1_3UTR				uc001mop.1_3UTR		uc001uii.2_3UTR	uc001wjj.2_3UTR		uc001uuz.2_3UTR			ENST00000397517	ENST00000229239	ENST00000260061	ENST00000521489
uc011cqx.1_3UTR			uc002yuo.1_3UTR				uc002npo.3_3UTR		uc002jtm.2_3UTR	uc001wjk.2_3UTR		uc001uxe.2_3UTR			ENST00000234389	ENST00000311459	ENST00000351659	ENST00000314011
uc003juo.2_3UTR			uc010gmw.1_3UTR				uc003dct.2_3UTR		uc003xqh.1_3UTR	uc001wpm.2_3UTR		uc001uys.1_3UTR			ENST00000397080	ENST00000371116	ENST00000561221	ENST00000361242
uc003jve.2_3UTR			uc003swi.2_3UTR				uc010hma.2_3UTR		uc003mtp.2_3UTR	uc001wql.1_3UTR		uc001vcb.2_3UTR			ENST00000264151	ENST00000375715	ENST00000427729	ENST00000395310
uc010ixb.2_3UTR			uc003gzt.2_3UTR				uc001jdz.2_3UTR		uc010sfu.1_3UTR	uc001wsq.2_3UTR		uc001vdl.2_3UTR			ENST00000360579	ENST00000378910	ENST00000357082	ENST00000531452
uc010ixc.2_3UTR			uc004bwl.3_3UTR				uc001jea.2_3UTR		uc003jhp.1_3UTR	uc001wuw.3_3UTR		uc010tha.1_3UTR			ENST00000379066	ENST00000302102	ENST00000266671	ENST00000359890
uc003jwb.2_3UTR			uc003wtk.1_3UTR				uc003vjl.2_3UTR		uc001mux.3_3UTR	uc010aoa.2_3UTR		uc010aeq.2_3UTR			ENST00000389010	ENST00000306829	ENST00000335438	ENST00000371100
uc003kbw.3_3UTR			uc003xda.2_3UTR				uc003vjp.2_3UTR		uc001ran.1_3UTR	uc001wzv.2_3UTR		uc001vnd.2_3UTR			ENST00000319822	ENST00000371975	ENST00000339656	ENST00000296003
uc003kci.3_3UTR			uc001bqz.2_3UTR				uc003krv.3_3UTR		uc003ble.2_3UTR	uc001xaa.2_3UTR		uc001vne.2_3UTR			ENST00000399233	ENST00000216479	ENST00000486714	ENST00000399598
uc010ize.1_3UTR			uc003avj.2_3UTR				uc002kvg.3_3UTR		uc003ocn.3_3UTR	uc001xab.2_3UTR		uc001vom.1_3UTR			ENST00000226319	ENST00000262300	ENST00000575232	ENST00000426198
uc010izm.2_3UTR			uc003avn.1_3UTR				uc001jlt.1_3UTR		uc001tkk.1_3UTR	uc010tqz.1_3UTR		uc001von.2_3UTR			ENST00000198765	ENST00000397166	ENST00000506163	ENST00000398006
uc003kdq.2_3UTR			uc003avq.1_3UTR				uc010qil.1_3UTR		uc001nzq.1_3UTR	uc001xbo.2_3UTR		uc001vzb.2_3UTR			ENST00000366508	ENST00000372398	ENST00000556508	ENST00000582730
uc003ken.3_3UTR			uc002upx.2_3UTR				uc003weu.1_3UTR		uc003jhr.1_3UTR	uc001xft.2_3UTR		uc001wax.2_3UTR			ENST00000295862	ENST00000311181	ENST00000455426	ENST00000257013
uc003kev.1_3UTR			uc002uqa.2_3UTR				uc002wcc.1_3UTR		uc002jxe.2_3UTR	uc010tsu.1_3UTR		uc010all.2_3UTR			ENST00000358797	ENST00000216080	ENST00000495077	ENST00000370775
uc003kfo.2_3UTR			uc004aqo.1_3UTR				uc002wcd.2_3UTR		uc003pen.2_3UTR	uc001xkh.1_3UTR		uc001wsc.2_3UTR			ENST00000257566	ENST00000376447	ENST00000576887	ENST00000391440
uc003kfx.3_3UTR			uc011ltm.1_3UTR				uc002xuw.2_3UTR		uc003peo.2_3UTR	uc001xlc.2_3UTR		uc010tpn.1_3UTR			ENST00000368096	ENST00000195419	ENST00000416383	ENST00000393841
uc010jaf.1_3UTR			uc002jrp.1_3UTR				uc010tsn.1_3UTR		uc001sem.2_3UTR	uc010aqz.2_3UTR		uc001wvq.2_3UTR			ENST00000290858	ENST00000084795	ENST00000589860	ENST00000396472
uc003khk.3_3UTR			uc002jrs.1_3UTR				uc001fxo.2_3UTR		uc003yvo.2_3UTR	uc001xzv.3_3UTR		uc001wwf.2_3UTR			ENST00000367837	ENST00000404549	ENST00000419015	ENST00000399688
uc003khu.2_3UTR			uc001eyl.2_3UTR				uc003tph.3_3UTR		uc002svk.3_3UTR	uc010aug.2_3UTR		uc001wzf.2_3UTR			ENST00000377041	ENST00000372954	ENST00000479653	ENST00000330149
uc003khx.3_3UTR			uc001mud.2_3UTR				uc011dsr.1_3UTR		uc001xgd.1_3UTR	uc001ybl.1_3UTR		uc010tqz.1_3UTR			ENST00000396122	ENST00000306368	ENST00000262854	ENST00000492622
uc003kil.3_3UTR			uc001wuf.2_3UTR				uc002xvo.2_3UTR		uc001xgg.3_3UTR	uc010auq.2_3UTR		uc001xbo.2_3UTR			ENST00000373913	ENST00000377276	ENST00000571726	ENST00000602661
uc003kir.2_3UTR			uc002tqv.2_3UTR				uc002jsk.1_3UTR		uc001khp.2_3UTR	uc001ygc.2_3UTR		uc010apn.2_3UTR			ENST00000269216	ENST00000317357	ENST00000534946	ENST00000381473
uc003kjc.2_3UTR			uc003uwb.2_3UTR				uc002jsl.2_3UTR		uc002mqk.3_3UTR	uc001ymb.2_3UTR		uc001xfr.2_3UTR			ENST00000392458	ENST00000392686	ENST00000278833	ENST00000358485
uc003kjq.2_3UTR			uc003gjl.2_3UTR				uc002nhz.3_3UTR		uc002lpf.1_3UTR	uc001ynn.1_3UTR		uc001xjc.2_3UTR			ENST00000216392	ENST00000359009	ENST00000388854	ENST00000536163
uc003kjr.2_3UTR			uc003xnh.2_3UTR				uc002pzh.2_3UTR		uc004blh.2_3UTR	uc001yof.1_3UTR		uc001xkh.1_3UTR			ENST00000238497	ENST00000405666	ENST00000436438	ENST00000389617
uc003kjz.2_3UTR			uc001nwb.2_3UTR				uc002izk.1_3UTR		uc001nsw.1_3UTR	uc001ypt.2_3UTR		uc001xlc.2_3UTR			ENST00000382533	ENST00000398148	ENST00000549440	ENST00000295133
uc003knc.2_3UTR			uc002xki.2_3UTR				uc002izl.1_3UTR		uc009ynv.2_3UTR	uc001zfo.2_3UTR		uc001xle.2_3UTR			ENST00000332859	ENST00000402462	ENST00000395047	ENST00000509842
uc010jbn.2_3UTR			uc002zqg.2_3UTR				uc010pvn.1_3UTR		uc002ejw.2_3UTR	uc001zhn.2_3UTR		uc001xor.1_3UTR			ENST00000341698	ENST00000321238	ENST00000591652	ENST00000389857
uc003kos.3_3UTR			uc002iso.2_3UTR				uc002ayc.2_3UTR		uc001pmx.2_3UTR	uc001zkx.3_3UTR		uc001xou.2_3UTR			ENST00000342922	ENST00000374566	ENST00000531849	ENST00000473835
uc011cvy.1_3UTR			uc003oki.1_3UTR				uc002ayd.2_3UTR		uc002cvv.2_3UTR	uc001zmq.1_3UTR		uc010atz.2_3UTR			ENST00000356444	ENST00000368439	ENST00000308375	ENST00000522677
uc011cwa.1_3UTR			uc011dsx.1_3UTR				uc002lfv.2_3UTR		uc002ecs.3_3UTR	uc001znp.2_3UTR		uc001ybj.2_3UTR			ENST00000262146	ENST00000372383	ENST00000543039	ENST00000589666
uc003krb.1_3UTR			uc011dsy.1_3UTR				uc002lgc.3_3UTR		uc004dkh.1_3UTR	uc001znt.3_3UTR		uc010auq.2_3UTR			ENST00000396029	ENST00000318247	ENST00000571499	ENST00000254846
uc003krf.2_3UTR			uc001oax.3_3UTR				uc003buv.2_3UTR		uc001olv.2_3UTR	uc010ucz.1_3UTR		uc010aur.2_3UTR			ENST00000357039	ENST00000354960	ENST00000380347	ENST00000372695
uc003kri.2_3UTR			uc003yzc.2_3UTR				uc003buw.2_3UTR		uc002lus.2_3UTR	uc010udd.1_3UTR		uc001yfi.2_3UTR			ENST00000358715	ENST00000405275	ENST00000331483	ENST00000446248
uc003krm.2_3UTR			uc003xsg.1_3UTR				uc001gwu.2_3UTR		uc002igb.2_3UTR	uc001zqd.1_3UTR		uc001yga.2_3UTR			ENST00000264499	ENST00000367013	ENST00000532772	ENST00000471389
uc011cwq.1_3UTR			uc003xsi.1_3UTR				uc001gwy.1_3UTR		uc003fan.3_3UTR	uc001zuc.2_3UTR		uc001ygy.1_3UTR			ENST00000264027	ENST00000358485	ENST00000341642	ENST00000286760
uc003kuk.2_3UTR			uc002ebd.2_3UTR				uc001ubb.2_3UTR		uc003fao.1_3UTR	uc001zwj.3_3UTR		uc001ylv.1_3UTR			ENST00000342679	ENST00000264848	ENST00000389919	ENST00000429433
uc003kvg.1_3UTR			uc002svq.2_3UTR				uc001ubd.3_3UTR		uc010thv.1_3UTR	uc010ufa.1_3UTR		uc001ymb.2_3UTR			ENST00000360998	ENST00000002125	ENST00000578815	ENST00000285039
uc003kvt.1_3UTR			uc002vty.2_3UTR				uc002lrl.1_3UTR		uc001uns.2_3UTR	uc010bfb.2_3UTR		uc001ymu.2_3UTR			ENST00000327520	ENST00000265689	ENST00000374583	ENST00000317683
uc003kxp.2_3UTR			uc003vho.2_3UTR				uc001wur.2_3UTR		uc003unz.2_3UTR	uc002acd.1_3UTR		uc001yny.3_3UTR			ENST00000378466	ENST00000322157	ENST00000361036	ENST00000421812
uc011cxk.1_3UTR			uc002eao.2_3UTR				uc003tlz.2_3UTR		uc001muy.2_3UTR	uc002aft.2_3UTR		uc001yqb.2_3UTR			ENST00000216455	ENST00000306030	ENST00000589688	ENST00000427836
uc003kyo.2_3UTR			uc002oge.2_3UTR				uc003tmc.2_3UTR		uc001mva.1_3UTR	uc010uhb.1_3UTR		uc001zka.3_3UTR			ENST00000379097	ENST00000371953	ENST00000358707	ENST00000406950
uc003kyr.1_3UTR			uc010efk.1_3UTR				uc002gra.3_3UTR		uc002grp.1_3UTR	uc002aly.2_3UTR		uc001zlw.2_3UTR			ENST00000296425	ENST00000361840	ENST00000383836	ENST00000324607
uc003kze.2_3UTR			uc002ayc.2_3UTR				uc002grb.3_3UTR		uc003uxv.3_3UTR	uc010ujp.1_3UTR		uc001znh.2_3UTR			ENST00000369443	ENST00000342551	ENST00000557135	ENST00000327681
uc003kzh.2_3UTR			uc002ayd.2_3UTR				uc002grc.2_3UTR		uc002bwt.1_3UTR	uc002ary.1_3UTR		uc001znt.3_3UTR			ENST00000310015	ENST00000372813	ENST00000413854	ENST00000421401
uc011cxu.1_3UTR			uc001ngo.3_3UTR				uc002ofc.2_3UTR		uc001reh.1_3UTR	uc002asv.2_3UTR		uc001zny.2_3UTR			ENST00000382509	ENST00000301821	ENST00000456019	ENST00000341191
uc003kzu.2_3UTR			uc001ngp.3_3UTR				uc010efg.2_3UTR		uc003ukp.2_3UTR	uc002bcm.2_3UTR		uc001zuc.2_3UTR			ENST00000389682	ENST00000369202	ENST00000373645	ENST00000430969
uc003kzz.2_3UTR			uc002wuy.2_3UTR				uc001bon.1_3UTR		uc004czu.2_3UTR	uc002bdz.2_3UTR		uc001zwj.3_3UTR			ENST00000367630	ENST00000355499	ENST00000419111	ENST00000373930
uc003lbk.1_3UTR			uc001ssd.2_3UTR				uc002dpl.2_3UTR		uc003otg.2_3UTR	uc002bjo.2_3UTR		uc001zyp.3_3UTR			ENST00000338154	ENST00000377051	ENST00000552569	ENST00000369663
uc003lbt.2_3UTR			uc001ewo.2_3UTR				uc002dpm.2_3UTR		uc003jlw.2_3UTR	uc002bjs.1_3UTR		uc002aft.2_3UTR			ENST00000337156	ENST00000409083	ENST00000265709	ENST00000588783
uc003lcj.2_3UTR			uc003que.2_3UTR				uc002dqa.2_3UTR		uc001oec.1_3UTR	uc002bnj.2_3UTR		uc010uhb.1_3UTR			ENST00000257552	ENST00000311234	ENST00000396033	ENST00000402198
uc003lcl.2_3UTR			uc003qui.2_3UTR				uc010vcw.1_3UTR		uc009yqk.2_3UTR	uc002boi.2_3UTR		uc002agz.2_3UTR			ENST00000373302	ENST00000258201	ENST00000288976	ENST00000359786
uc003ldd.3_3UTR			uc001ohp.1_3UTR				uc002tkq.2_3UTR		uc002loh.2_3UTR	uc010uri.1_3UTR		uc002aly.2_3UTR			ENST00000360742	ENST00000400383	ENST00000290349	ENST00000358005
uc010jfc.2_3UTR			uc009yre.2_3UTR				uc010nlr.1_3UTR		uc001yqb.2_3UTR	uc002bxl.2_3UTR		uc002ann.2_3UTR			ENST00000393674	ENST00000367474	ENST00000445809	ENST00000449592
uc003leq.2_3UTR			uc001stx.1_3UTR				uc002plf.1_3UTR		uc003avj.2_3UTR	uc002cpw.2_3UTR		uc002anr.2_3UTR			ENST00000360382	ENST00000312221	ENST00000585931	ENST00000429150
uc003lfa.2_3UTR			uc003nbt.2_3UTR				uc002huk.1_3UTR		uc003avn.1_3UTR	uc002crn.2_3UTR		uc002aou.1_3UTR			ENST00000395915	ENST00000328914	ENST00000550376	ENST00000531709
uc003lgh.1_3UTR			uc001wiw.2_3UTR				uc002fsj.2_3UTR		uc003avq.1_3UTR	uc002cuz.2_3UTR		uc010uix.1_3UTR			ENST00000369563	ENST00000357033	ENST00000320017	ENST00000343373
uc003ljg.2_3UTR			uc002uxo.1_3UTR				uc002qoi.1_3UTR		uc003ejv.2_3UTR	uc002dcj.2_3UTR		uc010ujt.1_3UTR			ENST00000319776	ENST00000393239	ENST00000381858	ENST00000458270
uc003lmg.3_3UTR			uc010ftc.1_3UTR				uc002cwz.2_3UTR		uc010hsp.1_3UTR	uc002dhu.1_3UTR		uc002arh.2_3UTR			ENST00000256637	ENST00000299954	ENST00000368390	ENST00000397659
uc003lnf.2_3UTR			uc001ycb.1_3UTR				uc003ncx.1_3UTR		uc002ubi.3_3UTR	uc002djf.2_3UTR		uc002ary.1_3UTR			ENST00000282199	ENST00000330692	ENST00000431397	ENST00000379504
uc010jgl.2_3UTR			uc002ago.2_3UTR				uc002jiw.2_3UTR		uc010fox.2_3UTR	uc002dki.2_3UTR		uc010bii.2_3UTR			ENST00000316878	ENST00000305866	ENST00000591077	ENST00000310454
uc003lnz.3_3UTR			uc010bgk.2_3UTR				uc002nbt.2_3UTR		uc001kva.2_3UTR	uc002dtz.1_3UTR		uc002aza.1_3UTR			ENST00000399300	ENST00000261713	ENST00000556028	ENST00000407272
uc011dbx.1_3UTR			uc001irr.1_3UTR				uc002ock.1_3UTR		uc001qfg.2_3UTR	uc002eaa.1_3UTR		uc002bbg.2_3UTR			ENST00000272748	ENST00000297071	ENST00000409317	ENST00000223127
uc011dca.1_3UTR			uc010ghi.2_3UTR				uc001irs.2_3UTR		uc003sxv.2_3UTR	uc002efz.2_3UTR		uc002bft.2_3UTR			ENST00000280258	ENST00000262623	ENST00000473690	ENST00000352035
uc010jha.1_3UTR			uc001qnt.2_3UTR				uc001irw.2_3UTR		uc003jkt.1_3UTR	uc010vgr.1_3UTR		uc002boq.3_3UTR			ENST00000296220	ENST00000318507	ENST00000566946	ENST00000263640
uc003lsu.2_3UTR			uc010sfa.1_3UTR				uc002rul.2_3UTR		uc002wxu.3_3UTR	uc002eic.2_3UTR		uc002bpu.1_3UTR			ENST00000398559	ENST00000341840	ENST00000580424	ENST00000352511
uc003luc.2_3UTR			uc002pcy.2_3UTR				uc002rum.2_3UTR		uc002wxv.3_3UTR	uc002ent.2_3UTR		uc010uri.1_3UTR			ENST00000260810	ENST00000275227	ENST00000354698	ENST00000260408
uc003luk.2_3UTR			uc001ygr.2_3UTR				uc003iur.3_3UTR		uc002vvp.2_3UTR	uc002eqa.2_3UTR		uc010bon.2_3UTR			ENST00000330137	ENST00000282493	ENST00000383412	ENST00000368474
uc003luq.2_3UTR			uc002myb.2_3UTR				uc001qtr.2_3UTR		uc001nga.2_3UTR	uc010cek.2_3UTR		uc010bsg.1_3UTR			ENST00000351589	ENST00000322659	ENST00000466899	ENST00000254235
uc003lve.2_3UTR			uc010xnm.1_3UTR				uc001qts.2_3UTR		uc010rhn.1_3UTR	uc002ezj.2_3UTR		uc002cul.3_3UTR			ENST00000337393	ENST00000340972	ENST00000575111	ENST00000294016
uc011ddb.1_3UTR			uc003cbe.2_3UTR				uc009yuw.2_3UTR		uc003wey.2_3UTR	uc002fcl.2_3UTR		uc002czm.2_3UTR			ENST00000380110	ENST00000255613	ENST00000453037	ENST00000329687
uc003lvn.2_3UTR			uc010hew.1_3UTR				uc001nuz.2_3UTR		uc002wey.2_3UTR	uc002fgy.1_3UTR		uc002czx.2_3UTR			ENST00000313619	ENST00000318978	ENST00000545553	ENST00000276914
uc003lvp.2_3UTR			uc003sum.2_3UTR				uc003cmd.1_3UTR		uc002wfa.2_3UTR	uc010cho.2_3UTR		uc002dby.3_3UTR			ENST00000302904	ENST00000263269	ENST00000293273	ENST00000372734
uc010jif.2_3UTR			uc002jin.2_3UTR				uc003cme.2_3UTR		uc002ujl.2_3UTR	uc002fnu.2_3UTR		uc002dfl.1_3UTR			ENST00000379205	ENST00000234454	ENST00000517880	ENST00000530439
uc003lxp.2_3UTR			uc001ubi.2_3UTR				uc002atq.2_3UTR		uc002ujw.1_3UTR	uc002fsk.2_3UTR		uc002dhp.2_3UTR			ENST00000368926	ENST00000258455	ENST00000417251	ENST00000366535
uc003lzl.1_3UTR			uc002lzh.2_3UTR				uc003ywg.1_3UTR		uc002ujy.1_3UTR	uc002fxs.2_3UTR		uc010vca.1_3UTR			ENST00000395938	ENST00000359985	ENST00000534286	ENST00000281456
uc010jjk.2_3UTR			uc001kiu.3_3UTR				uc009ypg.1_3UTR		uc001nxf.3_3UTR	uc002fzz.2_3UTR		uc002dlt.3_3UTR			ENST00000366999	ENST00000315616	ENST00000372360	ENST00000296511
uc003mbk.2_3UTR			uc001dby.2_3UTR				uc009ypi.2_3UTR		uc002pfl.2_3UTR	uc010vtv.1_3UTR		uc002drf.2_3UTR			ENST00000367064	ENST00000337488	ENST00000455586	ENST00000379158
uc003mbu.1_3UTR			uc003gtn.2_3UTR				uc001kvt.2_3UTR		uc010msg.2_3UTR	uc002ghq.1_3UTR		uc002dtz.1_3UTR			ENST00000392334	ENST00000409519	ENST00000590549	ENST00000227758
uc003mcd.1_3UTR			uc001wjh.3_3UTR				uc001kvu.2_3UTR		uc003gva.1_3UTR	uc002gif.1_3UTR		uc002dul.2_3UTR			ENST00000262187	ENST00000361297	ENST00000372765	ENST00000371199
uc003mch.2_3UTR			uc001wjj.2_3UTR				uc003ydg.2_3UTR		uc001dmi.2_3UTR	uc010vvi.1_3UTR		uc002ecs.3_3UTR			ENST00000360586	ENST00000338502	ENST00000538785	ENST00000261783
uc003mco.1_3UTR			uc002jml.3_3UTR				uc003ckr.2_3UTR		uc003dfq.3_3UTR	uc002gol.2_3UTR		uc002efo.1_3UTR			ENST00000398246	ENST00000392288	ENST00000331808	ENST00000261636
uc003mct.3_3UTR			uc004dtg.2_3UTR				uc003ckt.1_3UTR		uc011dtp.1_3UTR	uc010vyq.1_3UTR		uc002efz.2_3UTR			ENST00000367876	ENST00000391902	ENST00000399989	ENST00000369762
uc003mda.2_3UTR			uc011moi.1_3UTR				uc002rbv.3_3UTR		uc002pmp.2_3UTR	uc002hdy.3_3UTR		uc002eix.2_3UTR			ENST00000322349	ENST00000248089	ENST00000542729	ENST00000374467
uc011dfo.1_3UTR			uc003xef.2_3UTR				uc011bsp.1_3UTR		uc001gec.2_3UTR	uc002hex.2_3UTR		uc002era.2_3UTR			ENST00000307296	ENST00000156471	ENST00000440122	ENST00000316273
uc011dfs.1_3UTR			uc003xei.2_3UTR				uc002mds.3_3UTR		uc001enn.3_3UTR	uc010csz.2_3UTR		uc002euo.2_3UTR			ENST00000398249	ENST00000366898	ENST00000409616	ENST00000374580
uc011dfx.1_3UTR			uc002lck.2_3UTR				uc001oey.2_3UTR		uc001zkx.3_3UTR	uc002hjg.3_3UTR		uc002ewu.2_3UTR			ENST00000261844	ENST00000369755	ENST00000348719	ENST00000377126
uc003mgb.2_3UTR			uc002lcm.2_3UTR				uc009yqn.2_3UTR		uc001efh.3_3UTR	uc002hud.2_3UTR		uc002exd.2_3UTR			ENST00000342193	ENST00000325971	ENST00000432469	ENST00000287598
uc003mgd.2_3UTR			uc002lcn.1_3UTR				uc001bcj.1_3UTR		uc003nqn.1_3UTR	uc002hui.1_3UTR		uc002eyh.2_3UTR			ENST00000330836	ENST00000265563	ENST00000302188	ENST00000225698
uc003mix.2_3UTR			uc002lwl.2_3UTR				uc002boq.3_3UTR		uc011dtw.1_3UTR	uc010wiz.1_3UTR		uc010cgf.2_3UTR			ENST00000367483	ENST00000307503	ENST00000369909	ENST00000178638
uc003mkh.3_3UTR			uc002ldf.2_3UTR				uc001syn.2_3UTR		uc001ogy.1_3UTR	uc010wla.1_3UTR		uc010vmn.1_3UTR			ENST00000266839	ENST00000383718	ENST00000550904	ENST00000394526
uc011dgq.1_3UTR			uc001rbi.2_3UTR				uc009zse.2_3UTR		uc002sjp.2_3UTR	uc010dbg.2_3UTR		uc002ffa.2_3UTR			ENST00000401558	ENST00000361113	ENST00000475068	ENST00000265164
uc003mkx.2_3UTR			uc002rpn.2_3UTR				uc001tda.2_3UTR		uc002sjq.3_3UTR	uc002ipc.2_3UTR		uc010vnm.1_3UTR			ENST00000306732	ENST00000300051	ENST00000583043	ENST00000222693
uc003mlf.2_3UTR			uc002mgk.1_3UTR				uc001bjk.1_3UTR		uc001ciz.2_3UTR	uc002iqh.3_3UTR		uc010vnq.1_3UTR			ENST00000251630	ENST00000005260	ENST00000507488	ENST00000358171
uc010jle.2_3UTR			uc003nxi.1_3UTR				uc003vtf.1_3UTR		uc003ysi.2_3UTR	uc010wng.1_3UTR		uc002fiq.2_3UTR			ENST00000325278	ENST00000337339	ENST00000541713	ENST00000274026
uc003msy.1_3UTR			uc003nxk.2_3UTR				uc001civ.2_3UTR		uc003hmr.2_3UTR	uc002iur.2_3UTR		uc002fkm.2_3UTR			ENST00000397062	ENST00000252268	ENST00000369360	ENST00000262643
uc003mtp.2_3UTR			uc002fie.2_3UTR				uc001ciw.2_3UTR		uc003xsk.3_3UTR	uc002ivj.2_3UTR		uc002inv.2_3UTR			ENST00000352511	ENST00000262866	ENST00000514234	ENST00000256897
uc010jnk.2_3UTR			uc002pyp.2_3UTR				uc003aym.2_3UTR		uc002jfc.2_3UTR	uc010ddd.2_3UTR		uc002fsm.2_3UTR			ENST00000399302	ENST00000332707	ENST00000483726	ENST00000261900
uc003mxq.1_3UTR			uc001jrm.2_3UTR				uc003ayo.2_3UTR		uc001bcj.1_3UTR	uc002ixt.2_3UTR		uc002ftv.2_3UTR			ENST00000308167	ENST00000281821	ENST00000406852	ENST00000371477
uc003mxy.2_3UTR			uc002qcl.2_3UTR				uc001tmj.2_3UTR		uc003yvn.2_3UTR	uc010wpe.1_3UTR		uc010vqz.1_3UTR			ENST00000237536	ENST00000358577	ENST00000344269	ENST00000209728
uc011dih.1_3UTR			uc001wyx.3_3UTR				uc001tmk.1_3UTR		uc001ame.2_3UTR	uc002jbr.2_3UTR		uc002fzz.2_3UTR			ENST00000229340	ENST00000309336	ENST00000426508	ENST00000381527
uc003mzp.3_3UTR			uc001wyy.2_3UTR				uc003owq.1_3UTR		uc002fen.2_3UTR	uc010ddx.2_3UTR		uc010vtv.1_3UTR			ENST00000319119	ENST00000377838	ENST00000506797	ENST00000373264
uc011dio.1_3UTR			uc001wyz.3_3UTR				uc003pmv.2_3UTR		uc002ypq.1_3UTR	uc002jfc.2_3UTR		uc002ghd.3_3UTR			ENST00000261890	ENST00000324225	ENST00000508789	ENST00000396148
uc003nba.2_3UTR			uc002aof.3_3UTR				uc001aja.3_3UTR		uc003jui.1_3UTR	uc002jfz.2_3UTR		uc002ghx.2_3UTR			ENST00000276569	ENST00000306954	ENST00000376544	ENST00000295887
uc011div.1_3UTR			uc002mjb.2_3UTR				uc002pbq.1_3UTR		uc003dph.1_3UTR	uc002jne.2_3UTR		uc002goh.1_3UTR			ENST00000373670	ENST00000379328	ENST00000378695	ENST00000284049
uc003nbr.2_3UTR			uc001lcd.2_3UTR				uc001ahe.3_3UTR		uc001ifz.2_3UTR	uc002jny.3_3UTR		uc002gqi.2_3UTR			ENST00000328024	ENST00000368921	ENST00000482061	ENST00000394196
uc003nbt.2_3UTR			uc001cfx.3_3UTR				uc001ahy.2_3UTR		uc002xvv.1_3UTR	uc002job.3_3UTR		uc002gsy.3_3UTR			ENST00000369626	ENST00000251535	ENST00000388747	ENST00000357008
uc003ncc.2_3UTR			uc010ojm.1_3UTR				uc001aib.1_3UTR		uc003zsv.1_3UTR	uc010wsc.1_3UTR		uc010crj.2_3UTR			ENST00000380043	ENST00000330083	ENST00000344804	ENST00000320936
uc003ncd.1_3UTR			uc002atq.2_3UTR				uc009vkm.1_3UTR		uc001uxh.2_3UTR	uc002jwk.2_3UTR		uc002hay.2_3UTR			ENST00000282074	ENST00000406297	ENST00000590261	ENST00000221855
uc011djf.1_3UTR			uc004een.2_3UTR				uc009vkn.1_3UTR		uc010acb.2_3UTR	uc002jyp.1_3UTR		uc010way.1_3UTR			ENST00000223321	ENST00000262031	ENST00000532779	ENST00000337619
uc003ncs.2_3UTR			uc001bjk.1_3UTR				uc001cit.3_3UTR		uc003lfa.2_3UTR	uc002kbg.2_3UTR		uc002hdy.3_3UTR			ENST00000370397	ENST00000227474	ENST00000368690	ENST00000316788
uc003ncw.2_3UTR			uc001hba.2_3UTR				uc002dlm.1_3UTR		uc001wur.2_3UTR	uc002kdz.1_3UTR		uc010csz.2_3UTR			ENST00000296444	ENST00000323249	ENST00000264231	ENST00000346436
uc003nda.2_3UTR			uc001tnh.2_3UTR				uc002mnz.2_3UTR		uc001fqn.2_3UTR	uc002kkg.1_3UTR		uc002hiz.1_3UTR			ENST00000265284	ENST00000310496	ENST00000528041	ENST00000525428
uc003ndi.2_3UTR			uc003kpp.1_3UTR				uc003awr.2_3UTR		uc004cfb.2_3UTR	uc002kky.2_3UTR		uc010wcg.1_3UTR			ENST00000240185	ENST00000373169	ENST00000395761	ENST00000337392
uc003nel.2_3UTR			uc003kpv.1_3UTR				uc002xxl.1_3UTR		uc004cfd.1_3UTR	uc002koa.2_3UTR		uc002hjt.2_3UTR			ENST00000005178	ENST00000379440	ENST00000238709	ENST00000497571
uc003nen.2_3UTR			uc003kpw.1_3UTR				uc010qcp.1_3UTR		uc003qip.1_3UTR	uc002ktt.1_3UTR		uc002hqn.1_3UTR			ENST00000378389	ENST00000380752	ENST00000408900	ENST00000261643
uc003nfs.1_3UTR			uc002oyn.2_3UTR				uc003dem.2_3UTR		uc002pop.1_3UTR	uc002kvg.3_3UTR		uc002huj.1_3UTR			ENST00000219313	ENST00000261868	ENST00000314250	ENST00000225719
uc003ngq.2_3UTR			uc002hby.2_3UTR				uc003heo.2_3UTR		uc003ymf.2_3UTR	uc002kwg.2_3UTR		uc010cxx.2_3UTR			ENST00000219097	ENST00000297267	ENST00000391701	ENST00000228865
uc003ngr.2_3UTR			uc002hbz.1_3UTR				uc010ihv.1_3UTR		uc003ymg.1_3UTR	uc010dmw.2_3UTR		uc002hzh.2_3UTR			ENST00000334955	ENST00000410000	ENST00000553420	ENST00000262982
uc003ngs.2_3UTR			uc001xpo.2_3UTR				uc002jnx.3_3UTR		uc002sgp.2_3UTR	uc002lbx.2_3UTR		uc002ial.2_3UTR			ENST00000296596	ENST00000370587	ENST00000395556	ENST00000255641
uc003ngu.2_3UTR			uc003zwl.2_3UTR				uc002svq.2_3UTR		uc001kew.2_3UTR	uc002lic.2_3UTR		uc002ian.2_3UTR			ENST00000290277	ENST00000323703	ENST00000268296	ENST00000375882
uc003ngv.2_3UTR			uc003trb.2_3UTR				uc003gdf.2_3UTR		uc003yjf.2_3UTR	uc002lix.2_3UTR		uc010whd.1_3UTR			ENST00000370141	ENST00000271690	ENST00000551213	ENST00000217109
uc003ngw.2_3UTR			uc001fhf.2_3UTR				uc002wlg.1_3UTR		uc003fwy.3_3UTR	uc010xez.1_3UTR		uc002iga.2_3UTR			ENST00000377892	ENST00000294785	ENST00000373014	ENST00000372972
uc003nhm.2_3UTR			uc003wfw.2_3UTR				uc002wli.2_3UTR		uc001wxs.3_3UTR	uc002lnw.2_3UTR		uc010wiz.1_3UTR			ENST00000261692	ENST00000338291	ENST00000261652	ENST00000217131
uc003nic.1_3UTR			uc001fep.3_3UTR				uc001six.2_3UTR		uc001wxt.2_3UTR	uc002ltk.2_3UTR		uc002ikc.2_3UTR			ENST00000321871	ENST00000375845	ENST00000395083	ENST00000284878
uc003nii.2_3UTR			uc001feq.2_3UTR				uc002lua.3_3UTR		uc001vtn.2_3UTR	uc002lvy.2_3UTR		uc002imf.2_3UTR			ENST00000335585	ENST00000406386	ENST00000451628	ENST00000320816
uc003niv.2_3UTR			uc009wot.2_3UTR				uc002tvu.2_3UTR		uc010tkb.1_3UTR	uc002lze.2_3UTR		uc010wlf.1_3UTR			ENST00000233336	ENST00000317256	ENST00000409385	ENST00000250498
uc003niw.2_3UTR			uc001gwu.2_3UTR				uc002tvw.2_3UTR		uc004fck.3_3UTR	uc010dwg.1_3UTR		uc010wlj.1_3UTR			ENST00000367603	ENST00000275560	ENST00000241014	ENST00000301264
uc003njs.2_3UTR			uc001gwy.1_3UTR				uc002tvy.2_3UTR		uc011mwz.1_3UTR	uc002mup.2_3UTR		uc010dbg.2_3UTR			ENST00000367188	ENST00000338660	ENST00000382487	ENST00000264161
uc010jqz.1_3UTR			uc003ovc.2_3UTR				uc003gsc.1_3UTR		uc002svl.2_3UTR	uc002mwm.2_3UTR		uc002iom.2_3UTR			ENST00000271732	ENST00000380504	ENST00000312006	ENST00000350608
uc010jre.2_3UTR			uc010jyq.2_3UTR				uc011bxt.1_3UTR		uc002wro.1_3UTR	uc010ecs.1_3UTR		uc002iow.2_3UTR			ENST00000374232	ENST00000356487	ENST00000426729	ENST00000399959
uc003nlt.1_3UTR			uc002dlm.1_3UTR				uc003vcl.2_3UTR		uc002koj.2_3UTR	uc002npy.2_3UTR		uc002iox.1_3UTR			ENST00000342512	ENST00000295079	ENST00000573846	ENST00000367549
uc003nom.2_3UTR			uc003xjk.3_3UTR				uc003vcm.2_3UTR		uc004awf.2_3UTR	uc002nru.2_3UTR		uc002isw.2_3UTR			ENST00000358359	ENST00000350669	ENST00000310512	ENST00000336812
uc011dmd.1_3UTR			uc010dia.2_3UTR				uc002oir.2_3UTR		uc004awg.2_3UTR	uc002nsl.2_3UTR		uc002jbd.2_3UTR			ENST00000370476	ENST00000361016	ENST00000407272	ENST00000355527
uc011dml.1_3UTR			uc002huu.3_3UTR				uc002lwl.2_3UTR		uc010rca.1_3UTR	uc002nvd.3_3UTR		uc002jfc.2_3UTR			ENST00000324545	ENST00000373295	ENST00000572598	ENST00000369550
uc011dmq.1_3UTR			uc002xli.1_3UTR				uc003efk.2_3UTR		uc001kys.3_3UTR	uc002nvl.2_3UTR		uc002jpl.2_3UTR			ENST00000342203	ENST00000301764	ENST00000528621	ENST00000399510
uc003ntv.2_3UTR			uc002xlj.2_3UTR				uc002ewu.2_3UTR		uc004akw.2_3UTR	uc002nyu.1_3UTR		uc002jsv.2_3UTR			ENST00000264028	ENST00000373609	ENST00000518326	ENST00000222219
uc003nxk.2_3UTR			uc002rxr.2_3UTR				uc003jrs.2_3UTR		uc002aqt.1_3UTR	uc002ocg.2_3UTR		uc002jxc.2_3UTR			ENST00000347162	ENST00000262482	ENST00000575841	ENST00000360184
uc003ocp.3_3UTR			uc003yhv.1_3UTR				uc003jsc.2_3UTR		uc002aqu.2_3UTR	uc002odi.1_3UTR		uc002klt.3_3UTR			ENST00000311440	ENST00000258214	ENST00000288398	ENST00000354202
uc003oeq.2_3UTR			uc003smf.2_3UTR				uc003jse.1_3UTR		uc003xru.2_3UTR	uc002odq.3_3UTR		uc002kqv.2_3UTR			ENST00000274000	ENST00000263309	ENST00000566540	ENST00000255108
uc003oky.2_3UTR			uc003smg.2_3UTR				uc002izv.2_3UTR		uc002ktj.1_3UTR	uc010xtg.1_3UTR		uc002ktt.1_3UTR			ENST00000373548	ENST00000263187	ENST00000471440	ENST00000311151
uc003oli.2_3UTR			uc002fur.2_3UTR				uc002tub.1_3UTR			uc010xth.1_3UTR		uc002kxg.2_3UTR			ENST00000265097	ENST00000392435	ENST00000411917	ENST00000398514
uc003omh.2_3UTR			uc001tjw.2_3UTR				uc003fmg.2_3UTR			uc002ofn.1_3UTR		uc002kye.2_3UTR			ENST00000356447	ENST00000305632	ENST00000296799	ENST00000225729
uc003omu.2_3UTR			uc001iyu.3_3UTR				uc010hxo.2_3UTR			uc002ojb.1_3UTR		uc002kys.2_3UTR			ENST00000336112	ENST00000331244	ENST00000374232	ENST00000221418
uc011dtw.1_3UTR			uc003jwg.2_3UTR				uc003azz.1_3UTR			uc002olb.2_3UTR		uc002ldg.2_3UTR			ENST00000262644	ENST00000268184	ENST00000333572	ENST00000374552
uc003ooc.2_3UTR			uc002fyq.3_3UTR				uc001ziz.2_3UTR			uc010xvj.1_3UTR		uc010xea.1_3UTR			ENST00000344756	ENST00000381527	ENST00000397162	ENST00000316292
uc011duh.1_3UTR			uc002fys.3_3UTR				uc001zjb.2_3UTR			uc002onj.3_3UTR		uc002lic.2_3UTR			ENST00000265724	ENST00000278756	ENST00000560096	ENST00000329251
uc003oti.2_3UTR			uc003fal.1_3UTR				uc002utg.3_3UTR			uc002oqb.3_3UTR		uc002lrp.2_3UTR			ENST00000272217	ENST00000274990	ENST00000540691	ENST00000226091
uc003otk.2_3UTR			uc002ujl.2_3UTR				uc002qql.2_3UTR			uc002oxe.1_3UTR		uc002lup.1_3UTR			ENST00000367623	ENST00000304449	ENST00000306593	ENST00000271332
uc011dvf.1_3UTR			uc002ujw.1_3UTR				uc010yhm.1_3UTR			uc010xwv.1_3UTR		uc002lut.1_3UTR			ENST00000337195	ENST00000219084	ENST00000418653	ENST00000379607
uc011dvt.1_3UTR			uc002ujy.1_3UTR				uc003ndb.1_3UTR			uc010xxk.1_3UTR		uc002lvy.2_3UTR			ENST00000275230	ENST00000361216	ENST00000317391	ENST00000253039
uc003oxl.2_3UTR			uc004abs.2_3UTR				uc003nde.1_3UTR			uc010eko.1_3UTR		uc002lyb.2_3UTR			ENST00000409086	ENST00000405677	ENST00000382150	ENST00000293831
uc003oxy.2_3UTR			uc010mmm.1_3UTR				uc010jpo.1_3UTR			uc002pfs.2_3UTR		uc002lze.2_3UTR			ENST00000297438	ENST00000354759	ENST00000389208	ENST00000262056
uc010jzc.1_3UTR			uc004apc.2_3UTR				uc003vpy.2_3UTR			uc002pif.3_3UTR		uc002lzi.2_3UTR			ENST00000285420	ENST00000400352	ENST00000288022	ENST00000339995
uc003oyv.2_3UTR			uc004ape.2_3UTR				uc001xsy.2_3UTR			uc002pjp.1_3UTR		uc002mbf.2_3UTR			ENST00000266771	ENST00000373176	ENST00000539850	ENST00000407627
uc003oyw.2_3UTR			uc004apf.1_3UTR				uc004cuj.2_3UTR			uc002pln.1_3UTR		uc002mld.2_3UTR			ENST00000291574	ENST00000287675	ENST00000555647	ENST00000308167
uc003ozh.1_3UTR			uc004epc.1_3UTR				uc001aub.2_3UTR			uc002pyl.1_3UTR		uc002mnu.3_3UTR			ENST00000257181	ENST00000368465	ENST00000393164	ENST00000297375
uc011dwu.1_3UTR			uc002iof.2_3UTR				uc001aud.3_3UTR			uc002wdy.1_3UTR		uc002mnz.2_3UTR			ENST00000307301	ENST00000361842	ENST00000357009	ENST00000263253
uc003pbh.2_3UTR			uc003lgr.3_3UTR				uc009vnm.2_3UTR			uc002wij.3_3UTR		uc002mpq.2_3UTR			ENST00000266534	ENST00000371084	ENST00000367469	ENST00000337057
uc003pbr.1_3UTR			uc011czl.1_3UTR				uc003zsf.1_3UTR			uc010zrh.1_3UTR		uc002msk.2_3UTR			ENST00000380680	ENST00000230173	ENST00000270708	ENST00000370113
uc003pcd.1_3UTR			uc002xwa.3_3UTR				uc002fik.3_3UTR			uc002wpq.2_3UTR		uc002mup.2_3UTR			ENST00000248272	ENST00000358491	ENST00000558195	ENST00000220562
uc003pdj.2_3UTR			uc002xwb.2_3UTR				uc002fil.2_3UTR			uc002wwp.1_3UTR		uc002mye.2_3UTR			ENST00000264414	ENST00000324266	ENST00000435318	ENST00000370828
uc003pdn.1_3UTR			uc002hoh.1_3UTR				uc002fim.2_3UTR			uc010ztw.1_3UTR		uc002ngd.2_3UTR			ENST00000284116	ENST00000303296	ENST00000373728	ENST00000259806
uc010kac.2_3UTR			uc002hoj.1_3UTR				uc002fin.3_3UTR			uc002wyh.2_3UTR		uc002nss.2_3UTR			ENST00000165698	ENST00000368891	ENST00000513900	ENST00000380874
uc003pel.2_3UTR			uc002nav.2_3UTR				uc002fio.2_3UTR			uc002xek.1_3UTR		uc002nsy.3_3UTR			ENST00000366651	ENST00000283646	ENST00000399120	ENST00000406360
uc003phx.2_3UTR			uc002qom.2_3UTR				uc001bkx.2_3UTR			uc010ggr.1_3UTR		uc002nup.2_3UTR			ENST00000239367	ENST00000310112	ENST00000370524	ENST00000377034
uc003pja.3_3UTR			uc003gsc.1_3UTR				uc010uxg.1_3UTR			uc002xnm.1_3UTR		uc002nvb.3_3UTR			ENST00000373433	ENST00000262962	ENST00000520732	ENST00000322090
uc003pjg.2_3UTR			uc011bxt.1_3UTR				uc001uku.2_3UTR			uc002xrt.1_3UTR		uc002nvl.2_3UTR			ENST00000252512	ENST00000339693	ENST00000415888	ENST00000447750
uc003pjw.2_3UTR			uc001lsd.1_3UTR				uc003kyj.2_3UTR			uc002xwq.3_3UTR		uc002obi.1_3UTR			ENST00000230990	ENST00000389735	ENST00000367963	ENST00000380191
uc003pkx.2_3UTR			uc002eup.2_3UTR				uc002cpt.2_3UTR			uc002xxv.2_3UTR		uc002odq.3_3UTR			ENST00000260102	ENST00000345146	ENST00000503596	ENST00000379731
uc003plm.3_3UTR			uc010vkf.1_3UTR				uc003zqn.2_3UTR			uc002xzl.2_3UTR		uc010xth.1_3UTR			ENST00000397461	ENST00000216442	ENST00000571521	ENST00000229416
uc003pmz.2_3UTR			uc002alh.2_3UTR				uc010fso.2_3UTR			uc002yam.2_3UTR		uc010xtl.1_3UTR			ENST00000395699	ENST00000271411	ENST00000415383	ENST00000380815
uc003pnw.2_3UTR			uc002alr.2_3UTR				uc001imc.2_3UTR			uc011abx.1_3UTR		uc002ofn.1_3UTR			ENST00000322038	ENST00000264663	ENST00000334346	ENST00000370500
uc003ppx.2_3UTR			uc010uif.1_3UTR				uc001boq.2_3UTR			uc002yjx.2_3UTR		uc002ogb.2_3UTR			ENST00000383791	ENST00000263915	ENST00000564393	ENST00000264720
uc003pqm.2_3UTR			uc002xuw.2_3UTR				uc009vtb.2_3UTR			uc002ykp.3_3UTR		uc002okf.1_3UTR			ENST00000261332	ENST00000281131	ENST00000392307	ENST00000398283
uc010kda.1_3UTR			uc002fsc.2_3UTR				uc002eao.2_3UTR			uc002yln.2_3UTR		uc002okh.2_3UTR			ENST00000357077	ENST00000355048	ENST00000589871	ENST00000337138
uc003psd.2_3UTR			uc001aiy.2_3UTR				uc003nkg.2_3UTR			uc002yly.3_3UTR		uc002oow.1_3UTR			ENST00000336812	ENST00000331803	ENST00000437250	ENST00000357440
uc003pst.3_3UTR			uc003oav.1_3UTR				uc003ghs.2_3UTR			uc002ymf.2_3UTR		uc010ekn.2_3UTR			ENST00000222374	ENST00000299300	ENST00000567635	ENST00000221419
uc003ptf.2_3UTR			uc003oaw.2_3UTR				uc002mis.1_3UTR			uc002ynk.2_3UTR		uc002pfs.2_3UTR			ENST00000349139	ENST00000410053	ENST00000580087	ENST00000433866
uc003puz.3_3UTR			uc010qnh.1_3UTR				uc002mit.2_3UTR			uc002yxl.2_3UTR		uc002pga.3_3UTR			ENST00000311852	ENST00000346717	ENST00000229281	ENST00000330899
uc003pvy.3_3UTR			uc004fks.1_3UTR				uc002lqu.2_3UTR			uc002yxo.2_3UTR		uc010xzs.1_3UTR			ENST00000304775	ENST00000292199	ENST00000572076	ENST00000369483
uc003pwp.3_3UTR			uc001pwl.3_3UTR				uc004dwq.2_3UTR			uc002zab.3_3UTR		uc002pjs.2_3UTR			ENST00000333957	ENST00000297056	ENST00000368508	ENST00000261797
uc003pxv.2_3UTR			uc003tyf.1_3UTR				uc002xrd.2_3UTR			uc002zdx.2_3UTR		uc002pjy.2_3UTR			ENST00000307433	ENST00000356463	ENST00000422504	ENST00000301585
uc003pyr.2_3UTR			uc002zmj.1_3UTR				uc002cvp.2_3UTR			uc002zec.3_3UTR		uc010eqe.2_3UTR			ENST00000327040	ENST00000359983	ENST00000552144	ENST00000378700
uc003pyy.1_3UTR			uc011agj.1_3UTR				uc002cvq.1_3UTR			uc011afi.1_3UTR		uc002qbu.2_3UTR			ENST00000299505	ENST00000320248	ENST00000369584	ENST00000356413
uc003qaa.1_3UTR			uc002wlg.1_3UTR				uc002jvc.2_3UTR			uc002zmg.2_3UTR		uc002qkw.1_3UTR			ENST00000251143	ENST00000391742	ENST00000552739	ENST00000451137
uc010kez.2_3UTR			uc002wli.2_3UTR				uc002jve.1_3UTR			uc002znf.1_3UTR		uc002qob.2_3UTR			ENST00000276590	ENST00000397393	ENST00000375633	ENST00000520810
uc003qbd.2_3UTR			uc001vwt.2_3UTR				uc002jvf.2_3UTR			uc002zqw.2_3UTR		uc002qog.2_3UTR			ENST00000264546	ENST00000320676	ENST00000544340	ENST00000371666
uc003qcr.1_3UTR			uc001gge.3_3UTR				uc010cng.1_3UTR			uc011ahw.1_3UTR		uc010yha.1_3UTR			ENST00000309050	ENST00000309993	ENST00000360708	ENST00000302327
uc011ecz.1_3UTR			uc003xnr.2_3UTR				uc010vug.1_3UTR			uc002ztf.2_3UTR		uc002qql.2_3UTR			ENST00000334461	ENST00000375838	ENST00000561441	ENST00000220849
uc010kgs.2_3UTR			uc002gys.2_3UTR				uc001ewo.2_3UTR			uc002zuz.1_3UTR		uc002wdn.2_3UTR			ENST00000354926	ENST00000342788	ENST00000416495	ENST00000261772
uc003qhs.2_3UTR			uc004djx.3_3UTR				uc002onu.3_3UTR			uc002zvn.2_3UTR		uc002wfs.2_3UTR			ENST00000369724	ENST00000337537	ENST00000448660	ENST00000341511
uc003qht.2_3UTR			uc002lrp.2_3UTR				uc002jvb.3_3UTR			uc003aeg.2_3UTR		uc002wkt.1_3UTR			ENST00000265361	ENST00000338858	ENST00000545004	ENST00000358776
uc003qip.1_3UTR			uc003odf.2_3UTR				uc010dhj.2_3UTR			uc010gwm.2_3UTR		uc002wln.2_3UTR			ENST00000338042	ENST00000258538	ENST00000367587	ENST00000256997
uc003qla.2_3UTR			uc002xjl.2_3UTR				uc003mbk.2_3UTR			uc003awr.2_3UTR		uc002wuu.1_3UTR			ENST00000280326	ENST00000287585	ENST00000589261	ENST00000241416
uc003qmz.2_3UTR			uc010ggd.1_3UTR				uc003tro.2_3UTR			uc010gxu.2_3UTR		uc002wyh.2_3UTR			ENST00000354452	ENST00000394277	ENST00000419776	ENST00000366794
uc011ees.1_3UTR			uc002lzg.2_3UTR				uc002gjt.2_3UTR			uc003axx.2_3UTR		uc002xiz.2_3UTR			ENST00000290431	ENST00000380861	ENST00000530332	ENST00000308595
uc003qph.2_3UTR			uc010gal.1_3UTR				uc003bdk.2_3UTR			uc003bet.2_3UTR		uc010zwe.1_3UTR			ENST00000334166	ENST00000306908	ENST00000453424	ENST00000378024
uc003qrg.2_3UTR			uc002raf.1_3UTR				uc002mcd.2_3UTR					uc010ggg.1_3UTR			ENST00000282516	ENST00000393263	ENST00000361516	ENST00000242057
uc011efs.1_3UTR			uc002hzk.1_3UTR				uc010xio.1_3UTR					uc002xms.2_3UTR			ENST00000392839	ENST00000251588	ENST00000533642	ENST00000392038
uc003qso.2_3UTR			uc001slb.2_3UTR				uc003swi.2_3UTR					uc002xuu.3_3UTR			ENST00000298281	ENST00000394901	ENST00000355947	ENST00000306107
uc010kjz.2_3UTR			uc010sqn.1_3UTR				uc001ess.2_3UTR					uc002xuw.2_3UTR			ENST00000298585	ENST00000337072	ENST00000392514	ENST00000368885
uc003que.2_3UTR			uc002crk.2_3UTR				uc003csh.1_3UTR					uc002xwx.2_3UTR			ENST00000262077	ENST00000369390	ENST00000377617	ENST00000216714
uc003qxt.2_3UTR			uc002gfq.2_3UTR				uc003plp.1_3UTR					uc002ydi.2_3UTR			ENST00000402544	ENST00000261893	ENST00000367109	ENST00000263574
uc003sjc.2_3UTR			uc002vyc.2_3UTR				uc002ild.3_3UTR					uc002yeh.2_3UTR			ENST00000397864	ENST00000366762	ENST00000257070	ENST00000264028
uc003sjk.2_3UTR			uc010fyx.1_3UTR				uc001qru.1_3UTR					uc002yim.3_3UTR			ENST00000266482	ENST00000216327	ENST00000379316	ENST00000231524
uc003sju.2_3UTR			uc010znw.1_3UTR				uc001khd.2_3UTR					uc011abx.1_3UTR			ENST00000239944	ENST00000360668	ENST00000318988	ENST00000256682
uc003skr.2_3UTR			uc002mbf.2_3UTR				uc009xtx.2_3UTR					uc011aby.1_3UTR			ENST00000397558	ENST00000296161	ENST00000370576	ENST00000303436
uc003smu.2_3UTR			uc001khu.1_3UTR				uc010qnj.1_3UTR					uc002ykl.2_3UTR			ENST00000339363	ENST00000359579	ENST00000342294	ENST00000298316
uc003snc.1_3UTR			uc003gde.3_3UTR				uc002iof.2_3UTR					uc002ymr.2_3UTR			ENST00000325509	ENST00000324666	ENST00000555894	ENST00000418115
uc003soi.3_3UTR			uc003wsx.2_3UTR				uc004bwl.3_3UTR					uc011aco.1_3UTR			ENST00000299130	ENST00000291527	ENST00000544514	ENST00000358595
uc003sos.3_3UTR			uc011kwy.1_3UTR				uc003syh.2_3UTR					uc002ynk.2_3UTR			ENST00000370791	ENST00000007699	ENST00000389131	ENST00000337304
uc011jwq.1_3UTR			uc001pib.1_3UTR				uc001jif.2_3UTR					uc010gma.2_3UTR			ENST00000372435	ENST00000327087	ENST00000439939	ENST00000367815
uc003spu.2_3UTR			uc010rux.1_3UTR				uc002ohk.2_3UTR					uc010gob.2_3UTR			ENST00000373625	ENST00000394622	ENST00000589353	ENST00000250111
uc003spx.2_3UTR			uc010ruy.1_3UTR				uc001khk.2_3UTR					uc002zab.3_3UTR			ENST00000393051	ENST00000272193	ENST00000371872	ENST00000286371
uc003sqt.1_3UTR			uc002xfn.2_3UTR				uc001bsz.2_3UTR					uc002zfy.2_3UTR			ENST00000360572	ENST00000317643	ENST00000331178	ENST00000273398
uc003srk.2_3UTR			uc004bse.2_3UTR				uc010ogk.1_3UTR					uc003alp.3_3UTR			ENST00000286800	ENST00000314124	ENST00000374095	ENST00000276390
uc003srx.1_3UTR			uc002vly.1_3UTR				uc002qob.2_3UTR					uc002zms.1_3UTR			ENST00000239151	ENST00000302850	ENST00000437507	ENST00000330398
uc003sss.2_3UTR			uc002vmb.2_3UTR				uc001ubi.2_3UTR					uc002znm.2_3UTR			ENST00000375650	ENST00000337130	ENST00000344839	ENST00000395862
uc011jzd.1_3UTR			uc011bsp.1_3UTR				uc002rdv.2_3UTR					uc002ztf.2_3UTR			ENST00000279386	ENST00000258883	ENST00000395224	ENST00000253413
uc003sxi.2_3UTR			uc001fjw.2_3UTR				uc001alc.2_3UTR					uc002zus.3_3UTR			ENST00000282574	ENST00000407272	ENST00000402045	ENST00000290299
uc003sxl.2_3UTR			uc004aub.2_3UTR				uc009vln.1_3UTR					uc002zvn.2_3UTR			ENST00000264982	ENST00000296736	ENST00000561910	ENST00000375731
uc003sxs.3_3UTR			uc003kdn.2_3UTR				uc003qsk.2_3UTR					uc002zwc.1_3UTR			ENST00000369702	ENST00000361154	ENST00000267199	ENST00000283147
uc003sxv.2_3UTR			uc002lus.2_3UTR				uc003qsl.2_3UTR					uc003aed.2_3UTR			ENST00000371199	ENST00000407540	ENST00000396211	ENST00000395863
uc003syk.2_3UTR			uc002kbu.2_3UTR				uc003xjk.3_3UTR					uc010gwm.2_3UTR			ENST00000330687	ENST00000309982	ENST00000426127	ENST00000372827
uc003syn.1_3UTR			uc003fkx.2_3UTR				uc003yzc.2_3UTR					uc003apg.2_3UTR			ENST00000394922	ENST00000369741	ENST00000380622	ENST00000306433
uc003syt.2_3UTR			uc010ozg.1_3UTR				uc003lgr.3_3UTR					uc003atm.1_3UTR			ENST00000374561	ENST00000257895	ENST00000505120	ENST00000333511
uc003syw.3_3UTR			uc003mxi.2_3UTR				uc011czl.1_3UTR					uc003aty.2_3UTR			ENST00000243344	ENST00000333274	ENST00000511137	ENST00000377687
uc011jzp.1_3UTR			uc001inx.3_3UTR				uc002eit.3_3UTR					uc003awb.2_3UTR			ENST00000278572	ENST00000409708	ENST00000422318	ENST00000256015
uc003szs.2_3UTR			uc002avm.3_3UTR				uc002eiu.3_3UTR					uc003awi.1_3UTR			ENST00000396482	ENST00000383373	ENST00000280987	ENST00000272298
uc003tdb.2_3UTR			uc001qol.2_3UTR				uc001kzy.2_3UTR					uc003axx.2_3UTR			ENST00000354105	ENST00000405547	ENST00000559540	ENST00000297156
uc003tem.3_3UTR			uc010got.1_3UTR				uc001kzz.2_3UTR					uc003azl.3_3UTR			ENST00000371552	ENST00000315520	ENST00000512385	ENST00000247461
uc011kaw.1_3UTR			uc003kuy.2_3UTR				uc002lcy.2_3UTR					uc003beu.1_3UTR			ENST00000331569	ENST00000343948	ENST00000555347	ENST00000295006
uc011kaz.1_3UTR			uc001von.2_3UTR				uc010xdd.1_3UTR								ENST00000392876	ENST00000345530	ENST00000381808	ENST00000341049
uc003tfs.2_3UTR			uc003syn.1_3UTR				uc003xzi.2_3UTR								ENST00000369839	ENST00000301272	ENST00000261637	ENST00000290858
uc003thj.2_3UTR			uc010ehi.1_3UTR				uc002huu.3_3UTR								ENST00000320084	ENST00000393446	ENST00000324938	ENST00000290349
uc011kbv.1_3UTR			uc010ehj.2_3UTR				uc001hqh.2_3UTR								ENST00000256496	ENST00000320362	ENST00000432161	ENST00000261254
uc003tlz.2_3UTR			uc002nom.2_3UTR				uc010pvo.1_3UTR								ENST00000367975	ENST00000394303	ENST00000568816	ENST00000397066
uc003tme.2_3UTR			uc002npb.1_3UTR				uc009yrh.2_3UTR								ENST00000361354	ENST00000338597	ENST00000442290	ENST00000275603
uc003tua.2_3UTR			uc002npd.1_3UTR				uc003kcw.1_3UTR								ENST00000367021	ENST00000269383	ENST00000221485	ENST00000361309
uc011kds.1_3UTR			uc001mhg.2_3UTR				uc002klu.2_3UTR								ENST00000312561	ENST00000219255	ENST00000510815	ENST00000420846
uc003tvh.2_3UTR			uc010rbu.1_3UTR				uc010dkm.1_3UTR								ENST00000274542	ENST00000265593	ENST00000376170	ENST00000395284
uc003tvx.3_3UTR			uc003ndi.2_3UTR				uc003imq.2_3UTR								ENST00000206020	ENST00000309428	ENST00000391895	ENST00000350320
uc011kgj.1_3UTR			uc003zpx.2_3UTR				uc003imu.2_3UTR								ENST00000373930	ENST00000319121	ENST00000342014	ENST00000302506
uc011kgt.1_3UTR			uc003prd.2_3UTR				uc002tdl.2_3UTR								ENST00000249822	ENST00000246792	ENST00000440686	ENST00000269141
uc011khg.1_3UTR			uc010fit.1_3UTR				uc001xlk.2_3UTR								ENST00000230431	ENST00000358777	ENST00000281182	ENST00000264012
uc003ukb.2_3UTR			uc001mrl.2_3UTR				uc002wlr.1_3UTR								ENST00000330469	ENST00000337851	ENST00000540690	ENST00000266970
uc003ukp.2_3UTR			uc001prg.1_3UTR				uc002wlu.2_3UTR								ENST00000344768	ENST00000366882	ENST00000533541	ENST00000256443
uc003ula.2_3UTR			uc002pht.2_3UTR				uc003nqi.1_3UTR								ENST00000261864	ENST00000265634	ENST00000325568	ENST00000250535
uc010lez.2_3UTR			uc002alz.2_3UTR				uc001wiw.2_3UTR								ENST00000257075	ENST00000303406	ENST00000591090	ENST00000268383
uc003uoa.2_3UTR			uc002jnx.3_3UTR				uc010edf.2_3UTR								ENST00000389087	ENST00000409591	ENST00000321153	ENST00000284000
uc011kjc.1_3UTR			uc002obi.1_3UTR				uc001urd.1_3UTR								ENST00000314940	ENST00000216471	ENST00000461630	ENST00000335756
uc003usm.1_3UTR			uc001fuw.1_3UTR				uc001wxz.2_3UTR								ENST00000400907	ENST00000343876	ENST00000438299	ENST00000379751
uc003usx.1_3UTR			uc002lhz.2_3UTR				uc001ila.2_3UTR								ENST00000266674	ENST00000290399	ENST00000538417	ENST00000265148
uc003utl.2_3UTR			uc010xek.1_3UTR				uc009xiz.1_3UTR								ENST00000299106	ENST00000394331	ENST00000525126	ENST00000366553
uc003uva.2_3UTR			uc010nek.1_3UTR				uc003yny.2_3UTR								ENST00000371996	ENST00000370202	ENST00000436155	ENST00000409900
uc003uwg.1_3UTR			uc010nem.1_3UTR				uc002ikb.2_3UTR								ENST00000006015	ENST00000398075	ENST00000233114	ENST00000348956
uc003uwh.3_3UTR			uc003ssz.2_3UTR				uc003nbs.2_3UTR								ENST00000228437	ENST00000221730	ENST00000430726	ENST00000314355
uc003uwy.2_3UTR			uc003sta.2_3UTR				uc001hpb.1_3UTR								ENST00000285379	ENST00000392350	ENST00000331920	ENST00000370206
uc003uxq.2_3UTR			uc002izv.2_3UTR				uc001kta.2_3UTR								ENST00000284273	ENST00000215739	ENST00000489527	ENST00000380518
uc003uyx.3_3UTR			uc003qip.1_3UTR				uc002fis.3_3UTR								ENST00000252996	ENST00000261819	ENST00000448206	ENST00000375820
uc010lji.2_3UTR			uc001afo.3_3UTR				uc002fiu.2_3UTR								ENST00000216797	ENST00000370693	ENST00000576781	ENST00000360467
uc003vdo.2_3UTR			uc010nyn.1_3UTR				uc002gys.2_3UTR								ENST00000370489	ENST00000372169	ENST00000393829	ENST00000374212
uc003vdt.2_3UTR			uc003jrs.2_3UTR				uc002sox.3_3UTR								ENST00000285243	ENST00000388782	ENST00000494146	ENST00000259392
uc003vdx.2_3UTR			uc003jsc.2_3UTR				uc002cta.2_3UTR								ENST00000264452	ENST00000378372	ENST00000450602	ENST00000258424
uc003vdz.2_3UTR			uc003jse.1_3UTR				uc003tli.2_3UTR								ENST00000356948	ENST00000405860	ENST00000586337	ENST00000246554
uc003vfn.2_3UTR			uc010ayu.2_3UTR				uc003tlj.2_3UTR								ENST00000370645	ENST00000307185	ENST00000377223	ENST00000230459
uc010lju.2_3UTR			uc003dyq.3_3UTR				uc001lsd.1_3UTR								ENST00000250101	ENST00000367350	ENST00000399859	ENST00000402744
uc011kmy.1_3UTR			uc002nis.1_3UTR				uc002lfn.3_3UTR								ENST00000369026	ENST00000396811	ENST00000541605	ENST00000265641
uc003vid.2_3UTR			uc003iya.2_3UTR				uc002iov.3_3UTR								ENST00000298068	ENST00000360240	ENST00000554502	ENST00000368222
uc003vjx.2_3UTR			uc011cky.1_3UTR				uc002lck.2_3UTR								ENST00000366539	ENST00000398158	ENST00000343210	ENST00000264110
uc003vkz.2_3UTR			uc001oru.1_3UTR				uc002lcm.2_3UTR								ENST00000298097	ENST00000312726	ENST00000579719	ENST00000262506
uc003vly.1_3UTR			uc001xrt.2_3UTR				uc002lcn.1_3UTR								ENST00000305264	ENST00000400919	ENST00000216338	ENST00000370938
uc003vnr.2_3UTR			uc010wpl.1_3UTR				uc003oua.2_3UTR								ENST00000360244	ENST00000368006	ENST00000454369	ENST00000302763
uc010lmc.1_3UTR			uc001etn.2_3UTR				uc003oub.1_3UTR								ENST00000325722	ENST00000378106	ENST00000367051	ENST00000349496
uc003vqu.2_3UTR			uc003ebi.2_3UTR				uc002rne.2_3UTR								ENST00000339121	ENST00000292530	ENST00000320865	ENST00000340533
uc003vte.3_3UTR			uc010tsn.1_3UTR				uc001nge.2_3UTR								ENST00000315289	ENST00000376954	ENST00000565140	ENST00000370132
uc003vtv.2_3UTR			uc002qbx.1_3UTR				uc003xsg.1_3UTR								ENST00000258349	ENST00000327787	ENST00000451559	ENST00000370986
uc003vuk.3_3UTR			uc001fat.2_3UTR				uc003xsi.1_3UTR								ENST00000262067	ENST00000335514	ENST00000490986	ENST00000280346
uc011kqr.1_3UTR			uc010vsq.1_3UTR				uc003dnz.2_3UTR								ENST00000261745	ENST00000279441	ENST00000416485	ENST00000334220
uc003vuw.3_3UTR			uc002mga.2_3UTR				uc001vwt.2_3UTR								ENST00000367881	ENST00000373658	ENST00000399815	ENST00000370272
uc003vvd.3_3UTR			uc002mbu.1_3UTR				uc002jml.3_3UTR								ENST00000296792	ENST00000328463	ENST00000326019	ENST00000261590
uc011krd.1_3UTR			uc002mbv.2_3UTR				uc002lho.2_3UTR								ENST00000307712	ENST00000361549	ENST00000557872	ENST00000230990
uc010lnp.1_3UTR			uc002mbz.1_3UTR				uc003dwt.1_3UTR								ENST00000357464	ENST00000162023	ENST00000425690	ENST00000296483
uc011ktf.1_3UTR			uc003teh.1_3UTR				uc002pxy.2_3UTR								ENST00000394339	ENST00000223215	ENST00000451231	ENST00000346618
uc011kuk.1_3UTR			uc003tei.1_3UTR				uc002mfi.2_3UTR								ENST00000331920	ENST00000383212	ENST00000511601	ENST00000379378
uc011kum.1_3UTR			uc001okt.1_3UTR				uc010xjf.1_3UTR								ENST00000340417	ENST00000407654	ENST00000369559	ENST00000416274
uc003wjw.2_3UTR			uc001hub.2_3UTR				uc003cfx.2_3UTR								ENST00000349995	ENST00000328526	ENST00000344089	ENST00000392222
uc003wmb.2_3UTR			uc001eml.1_3UTR				uc011axv.1_3UTR								ENST00000353258	ENST00000404085	ENST00000393473	ENST00000309311
uc003wmy.2_3UTR			uc001vrn.2_3UTR				uc002lws.3_3UTR								ENST00000328089	ENST00000317449	ENST00000324155	ENST00000333274
uc003wnd.1_3UTR			uc001vrp.1_3UTR				uc001rlr.1_3UTR								ENST00000262052	ENST00000367108	ENST00000398602	ENST00000239938
uc003wpd.2_3UTR			uc003epx.1_3UTR				uc003bgg.1_3UTR								ENST00000373899	ENST00000262102	ENST00000584909	ENST00000440191
uc011kwm.1_3UTR			uc001ntq.1_3UTR				uc003bgh.2_3UTR								ENST00000361272	ENST00000272065	ENST00000367998	ENST00000216554
uc003wso.3_3UTR			uc010vsk.1_3UTR				uc003bgi.1_3UTR								ENST00000410080	ENST00000379068	ENST00000433535	ENST00000336458
uc010lrx.2_3UTR			uc002dqd.1_3UTR				uc003bgj.1_3UTR								ENST00000251636	ENST00000321878	ENST00000367322	ENST00000371733
uc010lsp.1_3UTR			uc010qcp.1_3UTR				uc002mgd.1_3UTR								ENST00000370475	ENST00000239891	ENST00000433898	ENST00000267101
uc003wwm.2_3UTR			uc002qob.2_3UTR				uc002mgf.2_3UTR								ENST00000372022	ENST00000296254	ENST00000354570	ENST00000378720
uc003wxd.2_3UTR			uc002odg.1_3UTR				uc011mus.1_3UTR								ENST00000261401	ENST00000395771	ENST00000539359	ENST00000436342
uc003wxg.1_3UTR			uc001smz.2_3UTR				uc004bcz.2_3UTR								ENST00000404125	ENST00000382849	ENST00000582136	ENST00000415827
uc011kyf.1_3UTR			uc002wlr.1_3UTR				uc004bdb.1_3UTR								ENST00000254742	ENST00000357384	ENST00000546472	ENST00000319211
uc010lti.2_3UTR			uc002wlu.2_3UTR				uc001vnh.2_3UTR								ENST00000359766	ENST00000379026	ENST00000536716	ENST00000262464
uc011kzq.1_3UTR			uc004dfj.3_3UTR				uc001vni.2_3UTR								ENST00000366956	ENST00000227135	ENST00000535872	ENST00000368356
uc003xee.2_3UTR			uc003xfc.1_3UTR				uc011lgb.1_3UTR								ENST00000282369	ENST00000340951	ENST00000540717	ENST00000382353
uc003xhv.2_3UTR			uc003xfe.1_3UTR				uc002szg.3_3UTR								ENST00000292205	ENST00000383259	ENST00000376497	ENST00000001008
uc003xik.2_3UTR			uc003xfg.1_3UTR				uc010yvn.1_3UTR								ENST00000162749	ENST00000341550	ENST00000547296	ENST00000379561
uc003xil.2_3UTR			uc003xfh.1_3UTR				uc010vsk.1_3UTR								ENST00000254667	ENST00000314846	ENST00000526856	ENST00000370475
uc003xjj.2_3UTR			uc003syw.3_3UTR				uc003ssp.2_3UTR								ENST00000366506	ENST00000372839	ENST00000278483	ENST00000302279
uc003xjy.1_3UTR			uc002mwr.2_3UTR				uc002wds.2_3UTR								ENST00000371269	ENST00000330459	ENST00000453271	ENST00000246166
uc003xkh.2_3UTR			uc001ogo.2_3UTR				uc002tih.1_3UTR								ENST00000322366	ENST00000219700	ENST00000308420	ENST00000273550
uc003xmn.2_3UTR			uc001bcj.1_3UTR				uc001btz.1_3UTR								ENST00000359195	ENST00000333972	ENST00000383703	ENST00000406396
uc003xon.3_3UTR			uc002jja.2_3UTR				uc001sra.2_3UTR								ENST00000378700	ENST00000322611	ENST00000569971	ENST00000354650
uc003xpl.2_3UTR			uc002mnz.2_3UTR				uc001srb.1_3UTR								ENST00000346162	ENST00000380324	ENST00000339777	ENST00000400075
uc003xql.1_3UTR			uc003wsn.3_3UTR				uc010ssj.1_3UTR								ENST00000357164	ENST00000263708	ENST00000368770	ENST00000389266
uc003xqm.2_3UTR			uc001qmr.1_3UTR				uc010ssk.1_3UTR								ENST00000255608	ENST00000221770	ENST00000382456	ENST00000298743
uc011ldn.1_3UTR			uc003geq.1_3UTR				uc002hqg.2_3UTR								ENST00000396981	ENST00000394826	ENST00000399600	ENST00000361060
uc003xsa.2_3UTR			uc001alc.2_3UTR				uc003die.3_3UTR								ENST00000368635	ENST00000263311	ENST00000431456	ENST00000370238
uc003xsk.3_3UTR			uc009vln.1_3UTR				uc002hrg.2_3UTR								ENST00000269554	ENST00000248975	ENST00000359358	ENST00000379979
uc010lyj.2_3UTR			uc003mlz.3_3UTR				uc001xrq.2_3UTR								ENST00000263960	ENST00000409229	ENST00000374825	ENST00000311223
uc003xte.3_3UTR			uc003mma.3_3UTR				uc001tbd.2_3UTR								ENST00000319725	ENST00000360872	ENST00000525720	ENST00000351004
uc003xts.2_3UTR			uc011dgz.1_3UTR				uc004fks.1_3UTR								ENST00000368012	ENST00000322670	ENST00000539907	ENST00000313601
uc003xva.2_3UTR			uc011dha.1_3UTR				uc003pgx.1_3UTR								ENST00000250024	ENST00000225768	ENST00000522417	ENST00000286548
uc003xwa.2_3UTR			uc001len.3_3UTR				uc004anp.3_3UTR								ENST00000215862	ENST00000369485	ENST00000566566	ENST00000378609
uc011lfc.1_3UTR			uc001leo.2_3UTR				uc002eym.1_3UTR								ENST00000334344	ENST00000372733	ENST00000575742	ENST00000258145
uc003yac.2_3UTR			uc001dyz.1_3UTR				uc001dby.2_3UTR								ENST00000392142	ENST00000264808	ENST00000502535	ENST00000373555
uc003yae.2_3UTR			uc001jsn.2_3UTR				uc011kbg.1_3UTR								ENST00000348959	ENST00000296577	ENST00000372873	ENST00000361924
uc003yav.2_3UTR			uc002gfr.2_3UTR				uc002pif.3_3UTR								ENST00000303592	ENST00000396603	ENST00000591655	ENST00000370508
uc010lzo.2_3UTR			uc002inx.2_3UTR				uc010xzi.1_3UTR								ENST00000377072	ENST00000340858	ENST00000328663	ENST00000245206
uc003ybs.1_3UTR			uc002ays.2_3UTR				uc001hbu.1_3UTR								ENST00000355193	ENST00000393626	ENST00000570791	ENST00000355472
uc003ybw.3_3UTR			uc010bka.2_3UTR				uc003acq.2_3UTR								ENST00000249924	ENST00000327790	ENST00000338569	ENST00000316804
uc003ybz.2_3UTR			uc001zyr.2_3UTR				uc002qom.2_3UTR								ENST00000319234	ENST00000321153	ENST00000489923	ENST00000053867
uc003yck.1_3UTR			uc001zyu.2_3UTR				uc003kut.1_3UTR								ENST00000273435	ENST00000359465	ENST00000511045	ENST00000254799
uc003yco.2_3UTR			uc002tpl.2_3UTR				uc010cew.1_3UTR								ENST00000392365	ENST00000336139	ENST00000422131	ENST00000264235
uc003ydg.2_3UTR			uc002ieu.2_3UTR				uc001oxj.2_3UTR								ENST00000280612	ENST00000368654	ENST00000442660	ENST00000355904
uc003yeo.2_3UTR			uc002emz.2_3UTR				uc001oxk.2_3UTR								ENST00000322213	ENST00000377323	ENST00000573541	ENST00000323798
uc010mao.2_3UTR			uc010via.1_3UTR				uc001oxl.2_3UTR								ENST00000398783	ENST00000356327	ENST00000568201	ENST00000530167
uc003yfz.2_3UTR			uc002qfk.1_3UTR				uc009yuj.1_3UTR								ENST00000371192	ENST00000308230	ENST00000338196	ENST00000296417
uc003yhc.2_3UTR			uc001oja.2_3UTR				uc001vrn.2_3UTR								ENST00000348513	ENST00000317479	ENST00000314136	ENST00000366815
uc003yhn.1_3UTR			uc002pgf.3_3UTR				uc001vrp.1_3UTR								ENST00000380569	ENST00000399598	ENST00000264279	ENST00000504156
uc003yhq.3_3UTR			uc001btf.1_3UTR				uc003dyq.3_3UTR								ENST00000346248	ENST00000397542	ENST00000405727	ENST00000355072
uc003yji.1_3UTR			uc010ogm.1_3UTR				uc003ewr.1_3UTR								ENST00000377801	ENST00000002501	ENST00000590868	ENST00000376809
uc003ykb.2_3UTR			uc002dyk.3_3UTR				uc001ntq.1_3UTR								ENST00000311921	ENST00000303910	ENST00000346807	ENST00000374975
uc003ykr.1_3UTR			uc002muo.2_3UTR				uc001muh.2_3UTR								ENST00000373151	ENST00000305364	ENST00000558960	ENST00000341423
uc011lhj.1_3UTR			uc001dxw.2_3UTR				uc001muj.2_3UTR								ENST00000356840	ENST00000360150	ENST00000372667	ENST00000446922
uc003yky.2_3UTR			uc009wta.2_3UTR				uc002tpg.1_3UTR								ENST00000349945	ENST00000339953	ENST00000519002	ENST00000216117
uc010mbz.2_3UTR			uc010pix.1_3UTR				uc002tph.1_3UTR								ENST00000380863	ENST00000228306	ENST00000545928	ENST00000243050
uc011lhr.1_3UTR			uc003bsz.1_3UTR				uc003wky.2_3UTR								ENST00000309835	ENST00000283025	ENST00000565678	ENST00000376264
uc011lhs.1_3UTR			uc003btc.1_3UTR				uc001okt.1_3UTR								ENST00000282588	ENST00000361171	ENST00000458406	ENST00000360046
uc010mcy.2_3UTR			uc003spe.3_3UTR				uc001rrr.2_3UTR								ENST00000295568	ENST00000322357	ENST00000586589	ENST00000330070
uc010mda.1_3UTR			uc003igz.2_3UTR				uc010qnh.1_3UTR								ENST00000260058	ENST00000299601	ENST00000349721	ENST00000311626
uc003ypk.1_3UTR			uc003iha.2_3UTR				uc001fpf.2_3UTR								ENST00000367055	ENST00000370196	ENST00000312442	ENST00000239151
uc003yqf.2_3UTR			uc001soh.1_3UTR				uc002qcl.2_3UTR								ENST00000409790	ENST00000378156	ENST00000522497	ENST00000249501
uc010mdl.2_3UTR			uc003hqe.3_3UTR				uc003uwm.1_3UTR								ENST00000404158	ENST00000395288	ENST00000455003	ENST00000304858
uc011lis.1_3UTR			uc001six.2_3UTR				uc011kkf.1_3UTR								ENST00000166345	ENST00000286653	ENST00000505286	ENST00000388968
uc003ysi.2_3UTR			uc002vru.2_3UTR				uc011kkg.1_3UTR								ENST00000397019	ENST00000383448	ENST00000450456	ENST00000233893
uc003ysw.2_3UTR			uc004cer.2_3UTR				uc011kkh.1_3UTR								ENST00000295321	ENST00000375679	ENST00000275607	ENST00000340553
uc010meo.2_3UTR			uc002lho.2_3UTR				uc002jin.2_3UTR								ENST00000329231	ENST00000199389	ENST00000573381	ENST00000396290
uc003zao.1_3UTR			uc001coo.2_3UTR				uc001eml.1_3UTR								ENST00000287396	ENST00000399423	ENST00000439569	ENST00000374561
uc011llc.1_3UTR			uc002zro.1_3UTR				uc003qdp.2_3UTR								ENST00000379117	ENST00000327908	ENST00000440180	ENST00000255078
uc003zhe.2_3UTR			uc011ahl.1_3UTR				uc010kfz.2_3UTR								ENST00000296951	ENST00000367889	ENST00000360535	ENST00000245414
uc003zio.2_3UTR			uc002rhn.2_3UTR				uc004fmw.2_3UTR								ENST00000383233	ENST00000393033	ENST00000409423	ENST00000293379
uc010mhs.1_3UTR			uc001sml.1_3UTR				uc010ffz.1_3UTR								ENST00000250489	ENST00000288774	ENST00000551278	ENST00000263087
uc003zlf.2_3UTR			uc001fhj.3_3UTR				uc004dly.1_3UTR								ENST00000381151	ENST00000359834	ENST00000555096	ENST00000261023
uc003zli.2_3UTR			uc002mex.1_3UTR				uc004dlz.2_3UTR								ENST00000396128	ENST00000253063	ENST00000370022	ENST00000302278
uc011lmv.1_3UTR			uc003wff.2_3UTR				uc004bva.2_3UTR								ENST00000338244	ENST00000327827	ENST00000586867	ENST00000296181
uc003znr.2_3UTR			uc001lck.2_3UTR				uc004bvb.2_3UTR								ENST00000334801	ENST00000272322	ENST00000587309	ENST00000374316
uc003zoy.2_3UTR			uc002fis.3_3UTR				uc010myb.2_3UTR								ENST00000261798	ENST00000215980	ENST00000545450	ENST00000249760
uc003zpn.2_3UTR			uc002fiu.2_3UTR				uc002ihx.2_3UTR								ENST00000334478	ENST00000327535	ENST00000425016	ENST00000331782
uc003zqn.2_3UTR			uc002wwu.1_3UTR				uc002ihy.2_3UTR								ENST00000361321	ENST00000343269	ENST00000400662	ENST00000342505
uc011lnt.1_3UTR			uc002wwv.1_3UTR				uc002fsc.2_3UTR								ENST00000236273	ENST00000406237	ENST00000262844	ENST00000371222
uc011lnu.1_3UTR			uc011lce.1_3UTR				uc002qac.2_3UTR								ENST00000298510	ENST00000377191	ENST00000429888	ENST00000366621
uc003ztt.2_3UTR			uc003kvs.1_3UTR				uc001owr.2_3UTR								ENST00000273968	ENST00000340437	ENST00000507469	ENST00000304101
uc003zuk.2_3UTR			uc003kvu.2_3UTR				uc009yuf.2_3UTR								ENST00000359486	ENST00000221801	ENST00000404795	ENST00000264712
uc003zvy.2_3UTR			uc003gzu.2_3UTR				uc001bvd.2_3UTR								ENST00000197268	ENST00000373379	ENST00000292408	ENST00000344337
uc004agw.1_3UTR			uc010pvn.1_3UTR				uc003dju.3_3UTR								ENST00000295822	ENST00000361463	ENST00000414543	ENST00000290158
uc004ahj.3_3UTR			uc003edv.2_3UTR				uc002goj.2_3UTR								ENST00000370966	ENST00000323652	ENST00000372407	ENST00000261667
uc004aix.2_3UTR			uc003gct.1_3UTR				uc003teh.1_3UTR								ENST00000263154	ENST00000357988	ENST00000415898	ENST00000334256
uc004ake.2_3UTR			uc003doi.2_3UTR				uc003tei.1_3UTR								ENST00000296126	ENST00000367569	ENST00000507030	ENST00000337273
uc011lsl.1_3UTR			uc003dor.1_3UTR				uc001bmk.2_3UTR								ENST00000295417	ENST00000222219	ENST00000446673	ENST00000261574
uc004ala.2_3UTR			uc003uwi.2_3UTR				uc003huy.2_3UTR								ENST00000356957	ENST00000394750	ENST00000263277	ENST00000361566
uc004amv.2_3UTR			uc002frz.2_3UTR				uc001com.3_3UTR								ENST00000381695	ENST00000382103	ENST00000503432	ENST00000418109
uc004aom.2_3UTR			uc002fsb.1_3UTR				uc003pwp.3_3UTR								ENST00000361131	ENST00000367255	ENST00000269299	ENST00000258341
uc004aop.2_3UTR			uc004etu.2_3UTR				uc002aof.3_3UTR								ENST00000357749	ENST00000409358	ENST00000466508	ENST00000434600
uc004aox.3_3UTR			uc001zot.2_3UTR				uc004cmn.2_3UTR								ENST00000375370	ENST00000360295	ENST00000412665	ENST00000272163
uc004apj.2_3UTR			uc001zou.2_3UTR				uc001ngo.3_3UTR								ENST00000260327	ENST00000182527	ENST00000566597	ENST00000323076
uc004apz.2_3UTR			uc003xwa.2_3UTR				uc001ngp.3_3UTR								ENST00000334464	ENST00000295910	ENST00000543967	ENST00000350669
uc004asl.1_3UTR			uc001ppn.2_3UTR				uc010ghi.2_3UTR								ENST00000380025	ENST00000254301	ENST00000409020	ENST00000356922
uc004ath.3_3UTR			uc009yzc.2_3UTR				uc001pqw.2_3UTR								ENST00000371933	ENST00000262487	ENST00000421646	ENST00000336180
uc004aug.1_3UTR			uc002zqa.1_3UTR				uc001pra.1_3UTR								ENST00000340553	ENST00000394634	ENST00000587763	ENST00000310300
uc011luh.1_3UTR			uc002zqb.2_3UTR				uc003awl.2_3UTR								ENST00000303694	ENST00000307534	ENST00000267377	ENST00000253193
uc004avk.3_3UTR			uc002zqc.2_3UTR				uc003awm.1_3UTR								ENST00000303145	ENST00000291270	ENST00000544410	ENST00000261349
uc004awf.2_3UTR			uc002mfi.2_3UTR				uc001szw.1_3UTR								ENST00000309205	ENST00000397359	ENST00000361725	ENST00000519728
uc004bbh.1_3UTR			uc010xjf.1_3UTR				uc001szy.2_3UTR								ENST00000316851	ENST00000383235	ENST00000511982	ENST00000263735
uc004bcn.2_3UTR			uc002ogh.2_3UTR				uc003iya.2_3UTR								ENST00000256544	ENST00000372633	ENST00000298596	ENST00000000412
uc011lwb.1_3UTR			uc004bmz.1_3UTR				uc011cky.1_3UTR								ENST00000315870	ENST00000371097	ENST00000476217	ENST00000368635
uc004bdt.3_3UTR			uc004bna.2_3UTR				uc001zti.1_3UTR								ENST00000354828	ENST00000265093	ENST00000282406	ENST00000264444
uc004bep.1_3UTR			uc010taa.1_3UTR				uc002iev.2_3UTR								ENST00000333234	ENST00000254108	ENST00000296955	ENST00000296509
uc004bfy.2_3UTR			uc004azc.2_3UTR				uc003fld.1_3UTR								ENST00000356388	ENST00000354570	ENST00000452633	ENST00000343242
uc004bks.1_3UTR			uc004fjp.2_3UTR				uc001twz.2_3UTR								ENST00000345094	ENST00000216879	ENST00000277415	ENST00000261483
uc004blc.2_3UTR			uc001urd.1_3UTR				uc001mux.3_3UTR								ENST00000337059	ENST00000297848	ENST00000246080	ENST00000360240
uc004blv.2_3UTR			uc003hrv.2_3UTR				uc002rhp.1_3UTR								ENST00000397909	ENST00000215794	ENST00000494898	ENST00000596288
uc004blx.3_3UTR			uc003hrw.1_3UTR				uc002oxy.1_3UTR								ENST00000371697	ENST00000342592	ENST00000545345	ENST00000358170
uc004bnh.2_3UTR			uc001bja.2_3UTR				uc001hdg.1_3UTR								ENST00000330843	ENST00000351797	ENST00000389048	ENST00000462284
uc004bpc.2_3UTR			uc001bjf.2_3UTR				uc002zro.1_3UTR								ENST00000349880	ENST00000301280	ENST00000529962	ENST00000367182
uc011lzr.1_3UTR			uc002hsu.2_3UTR				uc011ahl.1_3UTR								ENST00000336686	ENST00000263382	ENST00000562774	ENST00000369705
uc004bpn.2_3UTR			uc001hac.2_3UTR				uc004cca.2_3UTR								ENST00000264255	ENST00000292524	ENST00000473000	ENST00000321341
uc004bqm.3_3UTR			uc002vev.2_3UTR				uc004ccc.1_3UTR								ENST00000394171	ENST00000264051	ENST00000303212	ENST00000437473
uc004bsy.1_3UTR			uc003adj.2_3UTR				uc004ccd.2_3UTR								ENST00000371208	ENST00000307980	ENST00000290497	ENST00000305386
uc004btk.2_3UTR			uc001uwm.1_3UTR				uc011mcr.1_3UTR								ENST00000251607	ENST00000381249	ENST00000555661	ENST00000265498
uc010myl.2_3UTR			uc003jhj.3_3UTR				uc003zbw.1_3UTR								ENST00000209728	ENST00000305218	ENST00000369984	ENST00000215754
uc004byg.1_3UTR			uc001ewt.2_3UTR				uc001rxb.2_3UTR								ENST00000355085	ENST00000368261	ENST00000369250	ENST00000368654
uc004byo.2_3UTR			uc002emi.2_3UTR				uc010smv.1_3UTR								ENST00000355899	ENST00000314218	ENST00000544916	ENST00000219271
uc004bzd.2_3UTR			uc003kww.3_3UTR				uc002mlq.2_3UTR								ENST00000405570	ENST00000306735	ENST00000513898	ENST00000261245
uc004cao.3_3UTR			uc002hje.2_3UTR				uc002sdw.1_3UTR								ENST00000378157	ENST00000373395	ENST00000374114	ENST00000563786
uc010nal.2_3UTR			uc010wcg.1_3UTR				uc001dlb.2_3UTR								ENST00000394976	ENST00000372014	ENST00000576015	ENST00000380044
uc010nbg.2_3UTR			uc001hwf.2_3UTR				uc001txh.1_3UTR								ENST00000330149	ENST00000261244	ENST00000427751	ENST00000257552
uc004cmo.2_3UTR			uc002tqw.1_3UTR				uc002cvv.2_3UTR								ENST00000402050	ENST00000392358	ENST00000377084	ENST00000360270
uc004cte.3_3UTR			uc003wwp.2_3UTR				uc001xle.2_3UTR								ENST00000377059	ENST00000395901	ENST00000551813	ENST00000253055
uc004cuk.2_3UTR			uc001svd.1_3UTR				uc002tpj.2_3UTR								ENST00000342085	ENST00000219204	ENST00000330255	ENST00000382723
uc011mij.1_3UTR			uc001svf.2_3UTR				uc004fep.2_3UTR								ENST00000338008	ENST00000282091	ENST00000359735	ENST00000239243
uc010ney.1_3UTR			uc001svh.2_3UTR				uc001rau.3_3UTR								ENST00000377307	ENST00000263980	ENST00000436483	ENST00000380172
uc004cxt.2_3UTR			uc001lrc.2_3UTR				uc010shn.1_3UTR								ENST00000324679	ENST00000265340	ENST00000576675	ENST00000264668
uc004cye.2_3UTR			uc009ycg.2_3UTR				uc002ary.1_3UTR								ENST00000399378	ENST00000367843	ENST00000434188	ENST00000377970
uc004cyl.2_3UTR			uc001dwm.1_3UTR				uc003iry.2_3UTR								ENST00000280701	ENST00000370151	ENST00000318787	ENST00000396334
uc004dba.3_3UTR			uc002ndm.1_3UTR				uc003irz.1_3UTR								ENST00000357214	ENST00000260372	ENST00000415495	ENST00000450142
uc004ddo.2_3UTR			uc002ndn.3_3UTR				uc001khu.1_3UTR								ENST00000366808	ENST00000333590	ENST00000545746	ENST00000375147
uc004dej.3_3UTR			uc002qoi.1_3UTR				uc003sum.2_3UTR								ENST00000324746	ENST00000040584	ENST00000538966	ENST00000252102
uc010nhb.2_3UTR			uc002cze.2_3UTR				uc011kzx.1_3UTR								ENST00000311895	ENST00000403187	ENST00000531630	ENST00000339600
uc011mks.1_3UTR			uc009yzk.1_3UTR				uc003slp.1_3UTR								ENST00000391965	ENST00000240851	ENST00000353065	ENST00000498737
uc010nhw.2_3UTR			uc002pem.2_3UTR				uc003orc.1_3UTR								ENST00000323108	ENST00000406414	ENST00000449565	ENST00000237889
uc004dkc.1_3UTR			uc010xyb.1_3UTR				uc002zre.2_3UTR								ENST00000335289	ENST00000306121	ENST00000399661	ENST00000379847
uc004dmx.2_3UTR			uc003pgx.1_3UTR				uc010grx.2_3UTR								ENST00000310421	ENST00000228284	ENST00000437626	ENST00000505036
uc004drv.2_3UTR			uc001yga.2_3UTR				uc002nyl.2_3UTR								ENST00000375731	ENST00000316386	ENST00000323666	ENST00000296684
uc011moe.1_3UTR			uc002szg.3_3UTR				uc003dmf.2_3UTR								ENST00000231512	ENST00000253054	ENST00000357783	ENST00000261908
uc004dsp.2_3UTR			uc010yvn.1_3UTR				uc004ena.2_3UTR								ENST00000295024	ENST00000292450	ENST00000266880	ENST00000397661
uc004dus.2_3UTR			uc001tfm.2_3UTR				uc011eej.1_3UTR								ENST00000260641	ENST00000405640	ENST00000571474	ENST00000341376
uc004dvo.2_3UTR			uc003ook.1_3UTR				uc003pan.1_3UTR								ENST00000319933	ENST00000331380	ENST00000584350	ENST00000172229
uc004dye.1_3UTR			uc002pkh.2_3UTR				uc003hir.2_3UTR								ENST00000373910	ENST00000377453	ENST00000571603	ENST00000264187
uc004dzq.2_3UTR			uc003wue.2_3UTR				uc001jxj.2_3UTR								ENST00000303648	ENST00000304425	ENST00000412910	ENST00000278612
uc004ead.2_3UTR			uc001fhh.2_3UTR				uc001jxl.1_3UTR								ENST00000371146	ENST00000280576	ENST00000528881	ENST00000306773
uc004eae.2_3UTR			uc002dpl.2_3UTR				uc001jxm.2_3UTR								ENST00000354817	ENST00000326739	ENST00000439599	ENST00000369535
uc011mqb.1_3UTR			uc002dpm.2_3UTR				uc001jxt.3_3UTR								ENST00000397776	ENST00000267257	ENST00000265627	ENST00000573584
uc010nll.2_3UTR			uc002dqa.2_3UTR				uc001ans.2_3UTR								ENST00000358230	ENST00000168977	ENST00000573128	ENST00000281701
uc004eeq.2_3UTR			uc010vcw.1_3UTR				uc001zvb.2_3UTR								ENST00000241416	ENST00000390229	ENST00000519459	ENST00000376771
uc004eib.1_3UTR			uc001tkx.1_3UTR				uc010uev.1_3UTR								ENST00000299377	ENST00000333059	ENST00000537567	ENST00000326005
uc011mrt.1_3UTR			uc003kqw.3_3UTR				uc001oru.1_3UTR								ENST00000296402	ENST00000403363	ENST00000409614	ENST00000355237
uc004eko.2_3UTR			uc003mcs.3_3UTR				uc001fep.3_3UTR								ENST00000369784	ENST00000400314	ENST00000526917	ENST00000234111
uc004elx.2_3UTR			uc010jju.1_3UTR				uc001feq.2_3UTR								ENST00000317968	ENST00000304046	ENST00000481273	ENST00000303890
uc004eml.2_3UTR			uc004bva.2_3UTR				uc009wot.2_3UTR								ENST00000328236	ENST00000361833	ENST00000322813	ENST00000392858
uc011msj.1_3UTR			uc004bvb.2_3UTR				uc003who.2_3UTR								ENST00000243189	ENST00000311175	ENST00000262895	ENST00000297431
uc004eog.1_3UTR			uc010myb.2_3UTR				uc003xim.1_3UTR								ENST00000317677	ENST00000204615	ENST00000529760	ENST00000263847
uc004eoj.2_3UTR			uc002vnr.3_3UTR				uc003xin.2_3UTR								ENST00000397081	ENST00000272133	ENST00000219548	ENST00000337233
uc004eoq.2_3UTR			uc003qad.2_3UTR				uc001ubo.2_3UTR								ENST00000378334	ENST00000402306	ENST00000381151	ENST00000225328
uc004eqk.2_3UTR			uc001few.2_3UTR				uc003fiw.3_3UTR								ENST00000393724	ENST00000380586	ENST00000355755	ENST00000305097
uc011mts.1_3UTR			uc001fex.2_3UTR				uc002ioi.2_3UTR								ENST00000409246	ENST00000227618	ENST00000571822	ENST00000318607
uc004esg.2_3UTR			uc001shu.1_3UTR				uc002qtc.2_3UTR								ENST00000298292	ENST00000344641	ENST00000553586	ENST00000268171
uc010nqm.1_3UTR			uc001shx.1_3UTR				uc001goo.2_3UTR								ENST00000377279	ENST00000394987	ENST00000534411	ENST00000348070
uc010nqv.2_3UTR			uc003btt.3_3UTR				uc002ndm.1_3UTR								ENST00000370282	ENST00000396349	ENST00000576646	ENST00000527958
uc004euc.2_3UTR			uc001ltu.1_3UTR				uc002ndn.3_3UTR								ENST00000332499	ENST00000396158	ENST00000480733	ENST00000262746
uc011mus.1_3UTR			uc003awe.2_3UTR				uc002wwu.1_3UTR								ENST00000358531	ENST00000369705	ENST00000538488	ENST00000327134
uc004ewk.1_3UTR			uc001kta.2_3UTR				uc002wwv.1_3UTR								ENST00000370521	ENST00000370551	ENST00000540295	ENST00000328827
uc004ewp.2_3UTR			uc001lbq.1_3UTR				uc004cpc.2_3UTR								ENST00000378536	ENST00000398575	ENST00000370108	ENST00000420696
uc011mvd.1_3UTR			uc001hdg.1_3UTR				uc002ltd.2_3UTR								ENST00000234198	ENST00000263281	ENST00000359359	ENST00000375050
uc004exq.2_3UTR			uc001wrj.2_3UTR				uc003bbo.2_3UTR								ENST00000370454	ENST00000334696	ENST00000535928	ENST00000308177
uc004eyd.2_3UTR			uc010lmx.2_3UTR				uc003bbp.1_3UTR								ENST00000293968	ENST00000297954	ENST00000560691	ENST00000379160
uc004eyu.2_3UTR			uc002pzz.2_3UTR				uc002eup.2_3UTR								ENST00000379834	ENST00000344962	ENST00000399942	ENST00000261211
uc011mvw.1_3UTR			uc002zpo.2_3UTR				uc010vkf.1_3UTR								ENST00000379091	ENST00000267426	ENST00000579013	ENST00000379419
uc004ezj.2_3UTR			uc011agy.1_3UTR				uc002xya.2_3UTR								ENST00000229314	ENST00000394549	ENST00000334204	ENST00000394553
uc011mwj.1_3UTR			uc001bru.2_3UTR				uc001oja.2_3UTR								ENST00000406875	ENST00000352127	ENST00000566044	ENST00000503176
uc004feu.2_3UTR			uc003oxt.2_3UTR				uc004dzn.2_3UTR								ENST00000245857	ENST00000312234	ENST00000409635	ENST00000342085
uc011myn.1_3UTR			uc003vmb.1_3UTR				uc001sup.2_3UTR								ENST00000356922	ENST00000369722	ENST00000368919	ENST00000317276
uc011mzo.1_3UTR			uc010llb.1_3UTR				uc003eus.2_3UTR								ENST00000379119	ENST00000382734	ENST00000323180	ENST00000295030
uc004fli.3_3UTR			uc003pos.1_3UTR				uc003euv.1_3UTR								ENST00000393408	ENST00000380567	ENST00000434127	ENST00000371419
uc004flp.2_3UTR			uc004bur.3_3UTR				uc003euw.2_3UTR								ENST00000368090	ENST00000302250	ENST00000369856	ENST00000349048
uc004fmm.2_3UTR			uc011max.1_3UTR				uc002myb.2_3UTR								ENST00000273047	ENST00000343810	ENST00000496119	ENST00000381125
uc004fnd.2_3UTR			uc002iky.2_3UTR				uc010xnm.1_3UTR								ENST00000274311	ENST00000316427	ENST00000254227	ENST00000270776
uc009xhh.2_3UTR			uc002ila.2_3UTR				uc002ohd.2_3UTR								ENST00000366801	ENST00000370089	ENST00000372209	ENST00000300408
uc001ifs.1_3UTR			uc010wkh.1_3UTR				uc001kci.3_3UTR								ENST00000336229	ENST00000377075	ENST00000437509	ENST00000373542
uc001iij.2_3UTR			uc001xew.3_3UTR				uc003ook.1_3UTR								ENST00000242719	ENST00000395216	ENST00000421839	ENST00000333590
uc001ika.2_3UTR			uc001xex.3_3UTR				uc003ijr.1_3UTR								ENST00000375856	ENST00000394669	ENST00000318117	ENST00000265970
uc001iki.3_3UTR			uc002axq.2_3UTR				uc003ijs.1_3UTR								ENST00000340434	ENST00000264221	ENST00000424100	ENST00000373509
uc001ikt.3_3UTR			uc001dsh.1_3UTR				uc001rsr.2_3UTR								ENST00000329856	ENST00000313806	ENST00000370370	ENST00000368875
uc001ilc.2_3UTR			uc001gwq.2_3UTR				uc001ska.2_3UTR								ENST00000398675	ENST00000398093	ENST00000295666	ENST00000265340
uc001imj.2_3UTR			uc002mce.3_3UTR				uc001tys.2_3UTR								ENST00000366514	ENST00000304231	ENST00000368221	ENST00000316981
uc001imy.1_3UTR			uc010xiq.1_3UTR				uc001pkk.2_3UTR								ENST00000233612	ENST00000359707	ENST00000449001	ENST00000246229
uc001iqd.1_3UTR			uc009wul.2_3UTR				uc002krr.2_3UTR								ENST00000338402	ENST00000265715	ENST00000389378	ENST00000376327
uc001irl.3_3UTR			uc001aqk.1_3UTR				uc001rln.3_3UTR								ENST00000356591	ENST00000382686	ENST00000300291	ENST00000337777
uc010qdo.1_3UTR			uc002esm.2_3UTR				uc002htj.1_3UTR								ENST00000295121	ENST00000323055	ENST00000381233	ENST00000216832
uc001itw.2_3UTR			uc002nji.1_3UTR				uc003xqk.1_3UTR								ENST00000368068	ENST00000342350	ENST00000581756	ENST00000440232
uc001iuj.1_3UTR			uc003xjo.1_3UTR				uc010sgz.1_3UTR								ENST00000299218	ENST00000262982	ENST00000372824	ENST00000268124
uc001iui.2_3UTR			uc003qrg.2_3UTR				uc001iyu.3_3UTR								ENST00000403263	ENST00000409251	ENST00000487688	ENST00000586746
uc001iwe.3_3UTR			uc011efo.1_3UTR				uc002cqm.2_3UTR								ENST00000233055	ENST00000286744	ENST00000445819	ENST00000367866
uc001iwx.3_3UTR			uc001eis.2_3UTR				uc004epp.2_3UTR								ENST00000371344	ENST00000329662	ENST00000581447	ENST00000264220
uc001iya.2_3UTR			uc001hdx.2_3UTR				uc002wro.1_3UTR								ENST00000229214	ENST00000333725	ENST00000435298	ENST00000395366
uc010qet.1_3UTR			uc001hdy.2_3UTR				uc002mvu.2_3UTR								ENST00000371419	ENST00000282096	ENST00000437808	ENST00000335007
uc001iyz.1_3UTR			uc010prt.1_3UTR				uc002xfi.2_3UTR								ENST00000379019	ENST00000379357	ENST00000559133	ENST00000376511
uc009xmh.1_3UTR			uc003aym.2_3UTR				uc003dbh.2_3UTR								ENST00000292928	ENST00000267434	ENST00000539888	ENST00000481195
uc010qgv.1_3UTR			uc003ayo.2_3UTR				uc002ljc.2_3UTR								ENST00000298552	ENST00000221975	ENST00000521943	ENST00000527614
uc001jiu.2_3UTR			uc002luu.2_3UTR				uc003tod.1_3UTR								ENST00000257663	ENST00000345429	ENST00000563389	ENST00000380737
uc001jjp.2_3UTR			uc002ozf.3_3UTR				uc003smp.2_3UTR								ENST00000242576	ENST00000369547	ENST00000239444	ENST00000369110
uc001jka.1_3UTR			uc003fiw.3_3UTR				uc003awe.2_3UTR								ENST00000359644	ENST00000359478	ENST00000561305	ENST00000282728
uc001jke.1_3UTR			uc001gjc.2_3UTR				uc001eps.1_3UTR								ENST00000318950	ENST00000355068	ENST00000458317	ENST00000308677
uc001jks.3_3UTR			uc001gjd.2_3UTR				uc003xpr.2_3UTR								ENST00000282388	ENST00000378103	ENST00000399413	ENST00000370689
uc010qii.1_3UTR			uc001tvi.2_3UTR				uc010lxq.1_3UTR								ENST00000235307	ENST00000374189	ENST00000557999	ENST00000265717
uc001jlf.2_3UTR			uc009yrh.2_3UTR				uc001von.2_3UTR								ENST00000306103	ENST00000376759	ENST00000404171	ENST00000413366
uc001jlw.2_3UTR			uc001ufw.1_3UTR				uc003dpf.2_3UTR								ENST00000338450	ENST00000264474	ENST00000541461	ENST00000303531
uc001jmg.2_3UTR			uc001qpn.2_3UTR				uc004ajv.3_3UTR								ENST00000311936	ENST00000379806	ENST00000513833	ENST00000295797
uc010qio.1_3UTR			uc001ddl.1_3UTR				uc001nno.2_3UTR								ENST00000292964	ENST00000312511	ENST00000394282	ENST00000331968
uc001jmt.2_3UTR			uc004dby.2_3UTR				uc003oki.1_3UTR								ENST00000400485	ENST00000262213	ENST00000493952	ENST00000215832
uc001jny.3_3UTR			uc001hpb.1_3UTR				uc011dsx.1_3UTR								ENST00000361264	ENST00000336325	ENST00000395694	ENST00000261845
uc001jow.1_3UTR			uc002pkk.2_3UTR				uc011dsy.1_3UTR								ENST00000295448	ENST00000322723	ENST00000504668	ENST00000307102
uc001jqv.1_3UTR			uc001bui.2_3UTR				uc002exd.2_3UTR								ENST00000379143	ENST00000289014	ENST00000484490	ENST00000590474
uc001jsx.1_3UTR			uc002fjm.2_3UTR				uc002exe.2_3UTR								ENST00000282412	ENST00000293217	ENST00000394523	ENST00000395127
uc010qkg.1_3UTR			uc002fjp.2_3UTR				uc002vty.2_3UTR								ENST00000264275	ENST00000378124	ENST00000239032	ENST00000372435
uc001jvb.2_3UTR			uc002ioi.2_3UTR				uc003edv.2_3UTR								ENST00000397193	ENST00000311083	ENST00000555818	ENST00000223321
uc001jvc.3_3UTR			uc002yck.1_3UTR				uc004bks.1_3UTR								ENST00000367034	ENST00000328453	ENST00000361999	ENST00000216455
uc001jwg.2_3UTR			uc002ycm.1_3UTR				uc010mvk.2_3UTR								ENST00000407325	ENST00000381129	ENST00000242317	ENST00000044462
uc001jwp.1_3UTR			uc001xqh.2_3UTR				uc003xgx.2_3UTR								ENST00000286452	ENST00000356884	ENST00000542177	ENST00000271308
uc001jwy.1_3UTR			uc003xim.1_3UTR				uc003fqg.2_3UTR								ENST00000379822	ENST00000274217	ENST00000338859	ENST00000262193
uc001jzp.2_3UTR			uc003xin.2_3UTR				uc002lui.1_3UTR								ENST00000297488	ENST00000361658	ENST00000374791	ENST00000373237
uc001kag.2_3UTR			uc002pif.3_3UTR				uc002luj.2_3UTR								ENST00000264161	ENST00000369167	ENST00000532950	ENST00000290541
uc010qma.1_3UTR			uc010xzi.1_3UTR				uc002mpp.2_3UTR								ENST00000359744	ENST00000374879	ENST00000564910	ENST00000270586
uc001kdh.1_3UTR			uc002xgx.2_3UTR				uc002mpq.2_3UTR								ENST00000332610	ENST00000267978	ENST00000548646	ENST00000435765
uc009xsv.2_3UTR			uc003iur.3_3UTR				uc001lwv.3_3UTR								ENST00000369965	ENST00000397281	ENST00000409875	ENST00000298852
uc001kej.3_3UTR			uc011dtw.1_3UTR				uc001aqk.1_3UTR								ENST00000309615	ENST00000229307	ENST00000440262	ENST00000264639
uc001kew.2_3UTR			uc010swe.1_3UTR				uc010dwt.2_3UTR								ENST00000406337	ENST00000221486	ENST00000428193	ENST00000219313
uc010qmr.1_3UTR			uc002mpp.2_3UTR				uc002mqb.2_3UTR								ENST00000398590	ENST00000338356	ENST00000523572	ENST00000261817
uc001kfb.2_3UTR			uc002mpq.2_3UTR				uc001cbo.2_3UTR								ENST00000358077	ENST00000400139	ENST00000568602	ENST00000217958
uc001khi.2_3UTR			uc010lyh.2_3UTR				uc001cbq.1_3UTR								ENST00000328709	ENST00000375940	ENST00000393871	ENST00000261712
uc001khp.2_3UTR			uc002lrm.2_3UTR				uc002tyc.3_3UTR								ENST00000269518	ENST00000220562	ENST00000585613	ENST00000356126
uc001khr.2_3UTR			uc003bbz.2_3UTR				uc002tyd.2_3UTR								ENST00000314319	ENST00000261845	ENST00000591585	ENST00000356948
uc010qnn.1_3UTR			uc001cjq.3_3UTR				uc010foa.1_3UTR								ENST00000275072	ENST00000287078	ENST00000580462	ENST00000230419
uc001kid.2_3UTR			uc001cjr.2_3UTR				uc003hxg.2_3UTR								ENST00000261318	ENST00000341083	ENST00000435498	ENST00000395510
uc001kiq.3_3UTR			uc003zoe.2_3UTR				uc003qxt.2_3UTR								ENST00000358763	ENST00000369301	ENST00000586536	ENST00000309083
uc001kmm.3_3UTR			uc001ywp.1_3UTR				uc011ehg.1_3UTR								ENST00000308696	ENST00000274605	ENST00000486396	ENST00000371621
uc001kmt.1_3UTR			uc003dov.3_3UTR				uc002elu.1_3UTR								ENST00000240285	ENST00000373896	ENST00000240361	ENST00000309660
uc001knd.1_3UTR			uc004dnw.3_3UTR				uc003kvs.1_3UTR								ENST00000379198	ENST00000235332	ENST00000334895	ENST00000351677
uc009xvo.2_3UTR			uc011mus.1_3UTR				uc003kvu.2_3UTR								ENST00000257177	ENST00000367380	ENST00000452420	ENST00000248594
uc001kni.2_3UTR			uc003jth.3_3UTR				uc003lcj.2_3UTR								ENST00000303116	ENST00000359125	ENST00000299663	ENST00000359947
uc010qpj.1_3UTR			uc003jti.2_3UTR				uc003fuk.2_3UTR								ENST00000340370	ENST00000274513	ENST00000427126	ENST00000474889
uc001kqp.2_3UTR			uc003avw.3_3UTR				uc001qnt.2_3UTR								ENST00000393249	ENST00000398652	ENST00000268182	ENST00000382038
uc001kqv.1_3UTR			uc011anu.1_3UTR				uc010sfa.1_3UTR								ENST00000316459	ENST00000375584	ENST00000491554	ENST00000264025
uc001kqy.2_3UTR			uc003avs.1_3UTR				uc003kqw.3_3UTR								ENST00000368099	ENST00000322623	ENST00000488699	ENST00000368072
uc001ktt.2_3UTR			uc002rpd.2_3UTR				uc001ynh.1_3UTR								ENST00000369582	ENST00000361534	ENST00000429563	ENST00000370214
uc010qqe.1_3UTR			uc004dbe.2_3UTR				uc001coo.2_3UTR								ENST00000267436	ENST00000284262	ENST00000482934	ENST00000371224
uc009xxb.1_3UTR			uc003ydg.2_3UTR				uc003wds.1_3UTR								ENST00000354599	ENST00000297468	ENST00000426105	ENST00000216962
uc001kwe.3_3UTR			uc002ezr.2_3UTR				uc004djx.3_3UTR								ENST00000367749	ENST00000320740	ENST00000456238	ENST00000216392
uc001kwm.2_3UTR			uc002ezv.2_3UTR				uc002rma.2_3UTR								ENST00000392549	ENST00000301633	ENST00000413988	ENST00000262646
uc009xxn.1_3UTR			uc002ezw.3_3UTR				uc003fal.1_3UTR								ENST00000229708	ENST00000291041	ENST00000247706	ENST00000360299
uc001kyg.2_3UTR			uc002ezx.2_3UTR				uc001hpu.3_3UTR								ENST00000265997	ENST00000297440	ENST00000576802	ENST00000310653
uc001kzc.3_3UTR			uc010vmc.1_3UTR				uc001hpv.2_3UTR								ENST00000341460	ENST00000253692	ENST00000496660	ENST00000305138
uc001kzd.2_3UTR			uc004brr.1_3UTR				uc003cbh.2_3UTR								ENST00000274457	ENST00000343846	ENST00000406486	ENST00000358015
uc001kze.2_3UTR			uc003pwp.3_3UTR				uc001zkh.2_3UTR								ENST00000399075	ENST00000344686	ENST00000567767	ENST00000421782
uc010qre.1_3UTR			uc003jde.2_3UTR				uc003bsz.1_3UTR								ENST00000276297	ENST00000400602	ENST00000239859	ENST00000251849
uc009xxx.2_3UTR			uc002tvu.2_3UTR				uc003btc.1_3UTR								ENST00000243082	ENST00000297290	ENST00000552601	ENST00000272519
uc001lba.2_3UTR			uc002tvw.2_3UTR				uc004czl.2_3UTR								ENST00000262464	ENST00000383475	ENST00000333110	ENST00000323534
uc001lcb.2_3UTR			uc002tvy.2_3UTR				uc001syd.1_3UTR								ENST00000285681	ENST00000381758	ENST00000353145	ENST00000231572
uc001lcz.3_3UTR			uc003jui.1_3UTR				uc001jrm.2_3UTR								ENST00000346618	ENST00000406824	ENST00000554880	ENST00000355431
uc001lec.2_3UTR			uc002suf.2_3UTR				uc002dho.2_3UTR								ENST00000268383	ENST00000262352	ENST00000324771	ENST00000404022
uc001lek.1_3UTR			uc002nip.2_3UTR				uc002zqa.1_3UTR								ENST00000261520	ENST00000216807	ENST00000378605	ENST00000327155
uc001lem.2_3UTR			uc001uew.2_3UTR				uc002zqb.2_3UTR								ENST00000251081	ENST00000392806	ENST00000339708	ENST00000373664
uc001les.1_3UTR			uc001bzv.1_3UTR				uc002zqc.2_3UTR								ENST00000357182	ENST00000325366	ENST00000432485	ENST00000310092
uc001lgf.1_3UTR			uc003zhr.2_3UTR				uc002png.2_3UTR								ENST00000238855	ENST00000373380	ENST00000239849	ENST00000262031
uc001lgx.2_3UTR			uc003zhs.1_3UTR				uc001akx.1_3UTR								ENST00000362065	ENST00000300935	ENST00000400359	ENST00000054950
uc001lhf.3_3UTR			uc010mhe.1_3UTR				uc002vjp.3_3UTR								ENST00000265277	ENST00000300737	ENST00000358066	ENST00000394885
uc001lhp.2_3UTR			uc003coq.2_3UTR				uc004een.2_3UTR								ENST00000256441	ENST00000252816	ENST00000440239	ENST00000375429
uc001lic.2_3UTR			uc002mer.3_3UTR				uc002lql.2_3UTR								ENST00000263663	ENST00000374436	ENST00000441375	ENST00000343115
uc010quj.1_3UTR			uc001qzz.2_3UTR				uc001elv.3_3UTR								ENST00000323116	ENST00000377798	ENST00000265077	ENST00000368802
uc001lke.2_3UTR			uc001nqa.2_3UTR				uc001ema.2_3UTR								ENST00000374466	ENST00000228347	ENST00000508588	ENST00000381897
uc001lts.2_3UTR			uc001wvq.2_3UTR				uc001emd.1_3UTR								ENST00000312319	ENST00000261674	ENST00000251546	ENST00000380071
uc001lyu.2_3UTR			uc001wvt.3_3UTR				uc001eme.1_3UTR								ENST00000393262	ENST00000300145	ENST00000538769	ENST00000310496
uc001men.2_3UTR			uc001alf.2_3UTR				uc001emf.1_3UTR								ENST00000273067	ENST00000277551	ENST00000449926	ENST00000254325
uc001mgs.3_3UTR			uc004cbx.1_3UTR				uc001emg.1_3UTR								ENST00000377275	ENST00000374523	ENST00000433949	ENST00000235382
uc001mho.2_3UTR			uc011kyr.1_3UTR				uc001emk.2_3UTR								ENST00000334793	ENST00000378275	ENST00000412778	ENST00000367558
uc009yfu.2_3UTR			uc002aqm.2_3UTR				uc001snr.2_3UTR								ENST00000299084	ENST00000297107	ENST00000409747	ENST00000314289
uc001mht.2_3UTR			uc002aqn.1_3UTR				uc003jor.2_3UTR								ENST00000353214	ENST00000256720	ENST00000374821	ENST00000397615
uc001mik.1_3UTR			uc002aqp.1_3UTR				uc003ujz.2_3UTR								ENST00000396472	ENST00000263798	ENST00000335659	ENST00000296577
uc001mjd.2_3UTR			uc002vcs.2_3UTR				uc001wja.2_3UTR								ENST00000256689	ENST00000311141	ENST00000457626	ENST00000254719
uc009ygl.2_3UTR			uc003yny.2_3UTR				uc004eaa.1_3UTR								ENST00000367445	ENST00000312562	ENST00000550835	ENST00000373912
uc001mld.2_3UTR			uc001uzq.2_3UTR				uc011mpw.1_3UTR								ENST00000382100	ENST00000370657	ENST00000434029	ENST00000307839
uc001mlf.3_3UTR			uc001uzr.1_3UTR				uc003yka.2_3UTR								ENST00000370238	ENST00000322335	ENST00000526033	ENST00000333676
uc010rct.1_3UTR			uc001fdb.3_3UTR				uc001onu.2_3UTR								ENST00000406189	ENST00000372927	ENST00000550775	ENST00000296255
uc001mor.2_3UTR			uc010cpi.1_3UTR				uc011luh.1_3UTR								ENST00000352456	ENST00000313835	ENST00000310343	ENST00000237530
uc001mpm.2_3UTR			uc001xsc.2_3UTR				uc002uuy.1_3UTR								ENST00000374748	ENST00000019317	ENST00000401647	ENST00000358808
uc001mqp.3_3UTR			uc001xsd.2_3UTR				uc002eag.2_3UTR								ENST00000366560	ENST00000341755	ENST00000552733	ENST00000256637
uc001mrj.3_3UTR			uc001kxh.2_3UTR				uc004aay.2_3UTR								ENST00000370950	ENST00000367577	ENST00000265537	ENST00000292123
uc009yii.2_3UTR			uc001xlk.2_3UTR				uc001juy.1_3UTR								ENST00000358701	ENST00000275493	ENST00000416199	ENST00000379270
uc001mty.2_3UTR			uc004aba.2_3UTR				uc001juz.1_3UTR								ENST00000392592	ENST00000369908	ENST00000551599	ENST00000338745
uc001mux.3_3UTR			uc003far.2_3UTR				uc001jva.2_3UTR								ENST00000228280	ENST00000392870	ENST00000366620	ENST00000380817
uc001muz.2_3UTR			uc010quy.1_3UTR				uc004dls.2_3UTR								ENST00000308275	ENST00000338844	ENST00000265626	ENST00000377617
uc001mwi.2_3UTR			uc002and.2_3UTR				uc001krj.3_3UTR								ENST00000271745	ENST00000332845	ENST00000376414	ENST00000371514
uc001ndd.2_3UTR			uc010bgx.1_3UTR				uc004dbe.2_3UTR								ENST00000220669	ENST00000264718	ENST00000583617	ENST00000302190
uc010rha.1_3UTR			uc003lzl.1_3UTR				uc002jqp.1_3UTR								ENST00000357613	ENST00000336283	ENST00000300179	ENST00000372733
uc010rhm.1_3UTR			uc002svz.1_3UTR				uc002jqu.2_3UTR								ENST00000263268	ENST00000394196	ENST00000454028	ENST00000375499
uc001njt.2_3UTR			uc010fhu.1_3UTR				uc002jqv.2_3UTR								ENST00000259526	ENST00000233072	ENST00000526237	ENST00000367975
uc001nll.3_3UTR			uc002omq.2_3UTR				uc002mwr.2_3UTR								ENST00000276390	ENST00000359013	ENST00000543945	ENST00000375549
uc001nmy.3_3UTR			uc002xya.2_3UTR				uc003smf.2_3UTR								ENST00000267970	ENST00000304886	ENST00000358080	ENST00000322030
uc001noc.1_3UTR			uc002rmu.2_3UTR				uc003smg.2_3UTR								ENST00000371795	ENST00000306385	ENST00000590297	ENST00000220772
uc001noe.3_3UTR			uc002rmv.2_3UTR				uc002hkl.2_3UTR								ENST00000295190	ENST00000210060	ENST00000470316	ENST00000274063
uc001nqg.2_3UTR			uc001hpu.3_3UTR				uc002vnr.3_3UTR								ENST00000256001	ENST00000262850	ENST00000286523	ENST00000392485
uc001nrr.2_3UTR			uc001hpv.2_3UTR				uc002phj.3_3UTR								ENST00000260604	ENST00000368352	ENST00000575466	ENST00000373715
uc001ntz.2_3UTR			uc002bcq.1_3UTR				uc002jja.2_3UTR								ENST00000398119	ENST00000399951	ENST00000503908	ENST00000221566
uc001nuk.2_3UTR			uc002bcr.2_3UTR				uc002tpl.2_3UTR								ENST00000242059	ENST00000288197	ENST00000468233	ENST00000373212
uc001nye.2_3UTR			uc001rzy.2_3UTR				uc002get.3_3UTR								ENST00000374706	ENST00000264716	ENST00000475831	ENST00000269886
uc001nzs.1_3UTR			uc002exd.2_3UTR				uc002geu.2_3UTR								ENST00000379589	ENST00000304636	ENST00000298049	ENST00000427482
uc001nzt.2_3UTR			uc002exe.2_3UTR				uc003ttl.2_3UTR								ENST00000367833	ENST00000280481	ENST00000446982	ENST00000377707
uc010rnn.1_3UTR			uc002abm.2_3UTR				uc003zxm.1_3UTR								ENST00000316843	ENST00000377452	ENST00000398879	ENST00000425436
uc001ofe.2_3UTR			uc001bvr.2_3UTR				uc011loz.1_3UTR								ENST00000372977	ENST00000331563	ENST00000378887	ENST00000378536
uc001ofu.2_3UTR			uc003uqe.2_3UTR				uc001mpp.2_3UTR								ENST00000277632	ENST00000330899	ENST00000589383	ENST00000413384
uc001ohf.2_3UTR			uc003yhh.2_3UTR				uc004cyl.2_3UTR								ENST00000354952	ENST00000356588	ENST00000343242	ENST00000360861
uc001omb.2_3UTR			uc002yfy.2_3UTR				uc010nfd.1_3UTR								ENST00000265729	ENST00000376820	ENST00000562563	ENST00000380752
uc001opa.2_3UTR			uc001wwr.2_3UTR				uc011kkw.1_3UTR								ENST00000358441	ENST00000329047	ENST00000531602	ENST00000263980
uc001oql.2_3UTR			uc001kvz.2_3UTR				uc001syz.2_3UTR								ENST00000218652	ENST00000326434	ENST00000479408	ENST00000245407
uc009yua.1_3UTR			uc001vaq.2_3UTR				uc001pmh.2_3UTR								ENST00000231908	ENST00000334928	ENST00000523613	ENST00000371122
uc001owk.1_3UTR			uc001vas.1_3UTR				uc001vot.2_3UTR								ENST00000383657	ENST00000358808	ENST00000289877	ENST00000349721
uc010rry.1_3UTR			uc001kci.3_3UTR				uc001vov.1_3UTR								ENST00000336926	ENST00000302995	ENST00000565301	ENST00000310053
uc001oxp.2_3UTR			uc004ajv.3_3UTR				uc001kdn.2_3UTR								ENST00000296677	ENST00000376423	ENST00000398696	ENST00000254480
uc001pas.2_3UTR			uc002rdv.2_3UTR				uc010ftr.2_3UTR								ENST00000241069	ENST00000223029	ENST00000461153	ENST00000267064
uc001pdg.2_3UTR			uc001ukz.1_3UTR				uc002hzk.1_3UTR								ENST00000294241	ENST00000262428	ENST00000506393	ENST00000394963
uc001pdi.3_3UTR			uc001ula.1_3UTR				uc002wnw.2_3UTR								ENST00000327892	ENST00000302649	ENST00000419189	ENST00000348513
uc001pej.2_3UTR			uc001ulb.2_3UTR				uc001opv.3_3UTR								ENST00000315948	ENST00000304043	ENST00000433539	ENST00000216294
uc001pem.3_3UTR			uc009ypg.1_3UTR				uc001zwg.3_3UTR								ENST00000274335	ENST00000284006	ENST00000479105	ENST00000221448
uc001pfc.2_3UTR			uc009ypi.2_3UTR				uc001zwl.2_3UTR								ENST00000332349	ENST00000379389	ENST00000405379	ENST00000254193
uc010rug.1_3UTR			uc004ftz.1_3UTR				uc002alh.2_3UTR								ENST00000316149	ENST00000298288	ENST00000571159	ENST00000381342
uc001pfn.2_3UTR			uc001iwr.3_3UTR				uc002alr.2_3UTR								ENST00000330022	ENST00000261900	ENST00000310594	ENST00000246071
uc001pha.2_3UTR			uc001iwu.1_3UTR				uc010uif.1_3UTR								ENST00000278590	ENST00000308824	ENST00000329101	ENST00000244520
uc010ruw.1_3UTR			uc002kxk.1_3UTR				uc003njw.2_3UTR								ENST00000263805	ENST00000372586	ENST00000410017	ENST00000266735
uc001piz.2_3UTR			uc001gec.2_3UTR				uc001xdy.2_3UTR								ENST00000377815	ENST00000372299	ENST00000587047	ENST00000261889
uc001pke.1_3UTR			uc002wes.2_3UTR				uc001lrc.2_3UTR								ENST00000328219	ENST00000358136	ENST00000369707	ENST00000379516
uc001pkr.3_3UTR			uc003ihz.1_3UTR				uc009ycg.2_3UTR								ENST00000337581	ENST00000409379	ENST00000288078	ENST00000367619
uc001pkt.2_3UTR			uc004byr.2_3UTR				uc001pmr.3_3UTR								ENST00000349805	ENST00000378625	ENST00000446724	ENST00000325404
uc001pmm.2_3UTR			uc003xpr.2_3UTR				uc003far.2_3UTR								ENST00000369964	ENST00000360105	ENST00000420054	ENST00000244745
uc001pms.3_3UTR			uc010lxq.1_3UTR				uc004fak.2_3UTR								ENST00000398473	ENST00000367987	ENST00000435689	ENST00000376741
uc001pph.3_3UTR			uc002wxj.2_3UTR				uc002luu.2_3UTR								ENST00000366890	ENST00000354586	ENST00000530820	ENST00000222584
uc001psv.2_3UTR			uc001pqw.2_3UTR				uc004dtg.2_3UTR								ENST00000274026	ENST00000380874	ENST00000367774	ENST00000367926
uc001pta.2_3UTR			uc001pra.1_3UTR				uc011moi.1_3UTR								ENST00000273038	ENST00000395375	ENST00000544113	ENST00000356805
uc009zag.2_3UTR			uc001qjj.2_3UTR				uc003url.1_3UTR								ENST00000259050	ENST00000335263	ENST00000517344	ENST00000265896
uc001pua.2_3UTR			uc003fuk.2_3UTR				uc001wrl.2_3UTR								ENST00000265728	ENST00000254109	ENST00000565144	ENST00000265729
uc001pvg.2_3UTR			uc001fvx.2_3UTR				uc010xnn.1_3UTR								ENST00000397128	ENST00000374271	ENST00000238633	ENST00000265354
uc009zas.1_3UTR			uc010pet.1_3UTR				uc003vqs.2_3UTR								ENST00000379561	ENST00000257261	ENST00000383655	ENST00000376957
uc001pxv.2_3UTR			uc010peu.1_3UTR				uc010lmh.2_3UTR								ENST00000395343	ENST00000406618	ENST00000368613	ENST00000267884
uc010rzu.1_3UTR			uc011kzx.1_3UTR				uc001bhq.2_3UTR								ENST00000369847	ENST00000256429	ENST00000414889	ENST00000505459
uc001pzd.1_3UTR			uc003jkc.1_3UTR				uc003vvj.2_3UTR								ENST00000286827	ENST00000265140	ENST00000539675	ENST00000216774
uc009zbw.2_3UTR			uc003jwq.2_3UTR				uc011kqu.1_3UTR								ENST00000402364	ENST00000323563	ENST00000370222	ENST00000423325
uc001qdh.2_3UTR			uc003jwr.1_3UTR				uc011kqx.1_3UTR								ENST00000372469	ENST00000378425	ENST00000360239	ENST00000332118
uc001qgb.3_3UTR			uc002ikb.2_3UTR				uc003fre.1_3UTR								ENST00000058691	ENST00000280155	ENST00000379236	ENST00000260956
uc001qji.2_3UTR			uc001vik.2_3UTR				uc001cbr.2_3UTR								ENST00000354464	ENST00000308420	ENST00000247020	ENST00000265304
uc001qjn.2_3UTR			uc001vin.3_3UTR				uc004apy.2_3UTR								ENST00000371610	ENST00000375023	ENST00000482525	ENST00000244763
uc001qmo.2_3UTR			uc002yho.2_3UTR				uc002iwj.2_3UTR								ENST00000405977	ENST00000373087	ENST00000455883	ENST00000295702
uc001qot.1_3UTR			uc001bhq.2_3UTR				uc010dcx.1_3UTR								ENST00000389441	ENST00000249356	ENST00000466759	ENST00000278412
uc001qpp.2_3UTR			uc001vnk.2_3UTR				uc002zgj.3_3UTR								ENST00000309784	ENST00000379085	ENST00000563307	ENST00000273183
uc001qsi.2_3UTR			uc003qqs.2_3UTR				uc011afm.1_3UTR								ENST00000368648	ENST00000405256	ENST00000403148	ENST00000300737
uc001qtr.2_3UTR			uc010kjm.1_3UTR				uc003tar.1_3UTR								ENST00000389858	ENST00000398254	ENST00000357422	ENST00000233027
uc001qty.2_3UTR			uc001kdn.2_3UTR				uc010ouy.1_3UTR								ENST00000368642	ENST00000254323	ENST00000360366	ENST00000225577
uc010sgl.1_3UTR			uc004evt.2_3UTR				uc001afo.3_3UTR								ENST00000324856	ENST00000238616	ENST00000404405	ENST00000373302
uc001rah.3_3UTR			uc002wfw.3_3UTR				uc010nyn.1_3UTR								ENST00000399933	ENST00000264867	ENST00000439369	ENST00000225504
uc001ran.1_3UTR			uc003haj.1_3UTR				uc001bui.2_3UTR								ENST00000360916	ENST00000373178	ENST00000422445	ENST00000598725
uc001rat.2_3UTR			uc002ckh.3_3UTR				uc002xsj.2_3UTR								ENST00000261455	ENST00000331410	ENST00000330828	ENST00000314616
uc001rba.2_3UTR			uc001ksp.2_3UTR				uc004dug.1_3UTR								ENST00000304363	ENST00000359462	ENST00000218147	ENST00000376687
uc001rbi.2_3UTR			uc002niv.2_3UTR				uc004dui.3_3UTR								ENST00000359534	ENST00000373233	ENST00000513267	ENST00000310823
uc001rdd.3_3UTR			uc010jdz.2_3UTR				uc002wzu.3_3UTR								ENST00000361499	ENST00000381538	ENST00000592099	ENST00000378164
uc001ree.2_3UTR			uc011cxw.1_3UTR				uc002flb.2_3UTR								ENST00000321256	ENST00000401500	ENST00000248572	ENST00000252996
uc009ziz.2_3UTR			uc010xtz.1_3UTR				uc002fld.1_3UTR								ENST00000394853	ENST00000351760	ENST00000521283	ENST00000369332
uc001rge.3_3UTR			uc001opf.2_3UTR				uc010chx.1_3UTR								ENST00000361333	ENST00000361417	ENST00000453805	ENST00000434618
uc001rgp.1_3UTR			uc010xqt.1_3UTR				uc003vun.2_3UTR								ENST00000262919	ENST00000300408	ENST00000448302	ENST00000372876
uc009zje.1_3UTR			uc002shw.2_3UTR				uc003vuo.2_3UTR								ENST00000264657	ENST00000361377	ENST00000356218	ENST00000392092
uc001rhb.2_3UTR			uc002sib.1_3UTR				uc003qrg.2_3UTR								ENST00000267115	ENST00000331594	ENST00000404371	ENST00000418390
uc001rii.2_3UTR			uc010fec.2_3UTR				uc011efo.1_3UTR								ENST00000254190	ENST00000358171	ENST00000337437	ENST00000487519
uc001riv.2_3UTR			uc002fik.3_3UTR				uc003oxt.2_3UTR								ENST00000285667	ENST00000374403	ENST00000332007	ENST00000362042
uc010ska.1_3UTR			uc002fil.2_3UTR				uc001rbi.2_3UTR								ENST00000337238	ENST00000323938	ENST00000423069	ENST00000392872
uc001rla.2_3UTR			uc002fim.2_3UTR				uc002lrp.2_3UTR								ENST00000405141	ENST00000374172	ENST00000312783	ENST00000266304
uc010skk.1_3UTR			uc002fin.3_3UTR				uc004bqm.3_3UTR								ENST00000343882	ENST00000333677	ENST00000367067	ENST00000201031
uc001rlt.2_3UTR			uc002fio.2_3UTR				uc003jwq.2_3UTR								ENST00000308580	ENST00000409170	ENST00000007735	ENST00000204517
uc001rmt.3_3UTR			uc001qcd.2_3UTR				uc003jwr.1_3UTR								ENST00000342651	ENST00000376299	ENST00000525509	ENST00000392396
uc010skp.1_3UTR			uc009zbm.2_3UTR				uc001cae.3_3UTR								ENST00000272163	ENST00000304267	ENST00000238044	ENST00000212355
uc001rmz.2_3UTR			uc001leh.1_3UTR				uc003aes.3_3UTR								ENST00000371109	ENST00000397061	ENST00000573538	ENST00000350881
uc001roa.2_3UTR			uc010qtb.1_3UTR				uc003aet.2_3UTR								ENST00000272139	ENST00000372155	ENST00000420732	ENST00000286827
uc010slg.1_3UTR			uc002plt.2_3UTR				uc001xos.2_3UTR								ENST00000331782	ENST00000341846	ENST00000258829	ENST00000262768
uc001row.2_3UTR			uc003url.1_3UTR				uc001yac.3_3UTR								ENST00000353442	ENST00000381980	ENST00000581526	ENST00000346128
uc001rpd.2_3UTR			uc002ass.2_3UTR				uc001bpu.2_3UTR								ENST00000376180	ENST00000249798	ENST00000441594	ENST00000301634
uc001rph.2_3UTR			uc002ast.2_3UTR				uc001bpw.2_3UTR								ENST00000374050	ENST00000332811	ENST00000318683	ENST00000337002
uc010slr.1_3UTR			uc003fld.1_3UTR				uc003vmb.1_3UTR								ENST00000368464	ENST00000298229	ENST00000474531	ENST00000373020
uc009zlb.2_3UTR			uc004epp.2_3UTR				uc010llb.1_3UTR								ENST00000373020	ENST00000373191	ENST00000543305	ENST00000366592
uc001rta.3_3UTR			uc003kth.2_3UTR				uc001vli.2_3UTR								ENST00000377627	ENST00000337859	ENST00000401884	ENST00000291574
uc001rtc.1_3UTR			uc011cwp.1_3UTR				uc002oyl.3_3UTR								ENST00000258499	ENST00000376464	ENST00000264387	ENST00000266732
uc001rtm.2_3UTR			uc001syd.1_3UTR				uc002kxk.1_3UTR								ENST00000288135	ENST00000219271	ENST00000545749	ENST00000361337
uc001rtt.1_3UTR			uc002gpa.2_3UTR				uc003igz.2_3UTR								ENST00000367816	ENST00000295901	ENST00000288607	ENST00000300933
uc010sml.1_3UTR			uc002tfk.2_3UTR				uc003iha.2_3UTR								ENST00000231589	ENST00000343638	ENST00000471521	ENST00000376065
uc001rvu.2_3UTR			uc001qpz.2_3UTR				uc002imo.2_3UTR								ENST00000344035	ENST00000316763	ENST00000398520	ENST00000367478
uc001rwo.1_3UTR			uc002pja.1_3UTR				uc002sbp.2_3UTR								ENST00000359929	ENST00000392132	ENST00000536490	ENST00000379060
uc010smu.1_3UTR			uc010jea.2_3UTR				uc010got.1_3UTR								ENST00000249299	ENST00000342435	ENST00000514703	ENST00000333003
uc001rxj.1_3UTR			uc002kay.3_3UTR				uc001tau.2_3UTR								ENST00000391845	ENST00000373403	ENST00000487418	ENST00000323373
uc010sne.1_3UTR			uc001gpa.1_3UTR				uc004eoh.2_3UTR								ENST00000325642	ENST00000318622	ENST00000372752	ENST00000299767
uc001rzn.2_3UTR			uc003vum.1_3UTR				uc002pyp.2_3UTR								ENST00000400228	ENST00000368699	ENST00000451821	ENST00000368608
uc009zmc.2_3UTR			uc003dza.3_3UTR				uc003vkg.3_3UTR								ENST00000377208	ENST00000375708	ENST00000347609	ENST00000314222
uc001scj.2_3UTR			uc001ogf.2_3UTR				uc001stx.1_3UTR								ENST00000378746	ENST00000219066	ENST00000535798	ENST00000457167
uc001scw.2_3UTR			uc002kkp.2_3UTR				uc002jfo.1_3UTR								ENST00000370574	ENST00000225737	ENST00000381906	ENST00000399017
uc010sol.1_3UTR			uc001gkt.1_3UTR				uc002jfp.1_3UTR								ENST00000179259	ENST00000335648	ENST00000373141	ENST00000305253
uc009znc.2_3UTR			uc002wkh.2_3UTR				uc003haj.1_3UTR								ENST00000262120	ENST00000350608	ENST00000543351	ENST00000313511
uc001ser.2_3UTR			uc002mdt.2_3UTR				uc002kbi.2_3UTR								ENST00000221671	ENST00000329143	ENST00000446822	ENST00000263208
uc001sfi.3_3UTR			uc001pfk.1_3UTR				uc002juw.2_3UTR								ENST00000355628	ENST00000338961	ENST00000589174	ENST00000374517
uc001sft.2_3UTR			uc001pfl.2_3UTR				uc001hbt.2_3UTR								ENST00000380361	ENST00000341099	ENST00000532911	ENST00000526691
uc001shp.2_3UTR			uc003dph.1_3UTR				uc002aod.2_3UTR								ENST00000368805	ENST00000389931	ENST00000487078	ENST00000525621
uc001sif.1_3UTR			uc003ibd.3_3UTR				uc004bko.2_3UTR								ENST00000261396	ENST00000382291	ENST00000406876	ENST00000335972
uc001sit.3_3UTR			uc002iuv.3_3UTR				uc011nav.1_3UTR								ENST00000295317	ENST00000330942	ENST00000409025	ENST00000265339
uc010spz.1_3UTR			uc001gyl.2_3UTR				uc001pfn.2_3UTR								ENST00000395503	ENST00000295314	ENST00000445676	ENST00000373910
uc010sqh.1_3UTR			uc001cpd.2_3UTR				uc002ago.2_3UTR								ENST00000303635	ENST00000360019	ENST00000422737	ENST00000306627
uc001skm.3_3UTR			uc001ziz.2_3UTR				uc010bgk.2_3UTR								ENST00000300850	ENST00000294053	ENST00000508682	ENST00000396981
uc001skr.1_3UTR			uc001zjb.2_3UTR				uc010nek.1_3UTR								ENST00000264805	ENST00000375799	ENST00000524353	ENST00000355621
uc001slr.2_3UTR			uc002hkl.2_3UTR				uc010nem.1_3UTR								ENST00000367976	ENST00000379802	ENST00000400301	ENST00000318066
uc001smb.2_3UTR			uc002dhz.2_3UTR				uc002srh.3_3UTR								ENST00000309395	ENST00000325974	ENST00000439251	ENST00000523111
uc001sml.1_3UTR			uc001ltd.2_3UTR				uc003uqe.2_3UTR								ENST00000270139	ENST00000381075	ENST00000369646	ENST00000392246
uc009zpj.2_3UTR			uc003hcj.1_3UTR				uc001sml.1_3UTR								ENST00000284000	ENST00000253408	ENST00000581882	ENST00000310473
uc009zps.2_3UTR			uc004dls.2_3UTR				uc010lmx.2_3UTR								ENST00000031146	ENST00000395103	ENST00000369044	ENST00000374279
uc001spv.2_3UTR			uc002nll.2_3UTR				uc002muo.2_3UTR								ENST00000368440	ENST00000379093	ENST00000380221	ENST00000316423
uc001spy.2_3UTR			uc002uuy.1_3UTR				uc001bru.2_3UTR								ENST00000274811	ENST00000265517	ENST00000530742	ENST00000336865
uc001sqr.2_3UTR			uc002afd.1_3UTR				uc003mxi.2_3UTR								ENST00000317089	ENST00000367980	ENST00000323981	ENST00000203407
uc001srb.1_3UTR			uc002aff.1_3UTR				uc003sxl.2_3UTR								ENST00000266659	ENST00000370495	ENST00000427024	ENST00000222305
uc001srw.3_3UTR			uc001rsr.2_3UTR				uc004com.2_3UTR								ENST00000258884	ENST00000354914	ENST00000252595	ENST00000339950
uc001ssc.1_3UTR			uc002bly.2_3UTR				uc003azk.2_3UTR								ENST00000357123	ENST00000320285	ENST00000376673	ENST00000356136
uc010ssr.1_3UTR			uc001nux.2_3UTR				uc010pgr.1_3UTR								ENST00000355973	ENST00000361722	ENST00000379727	ENST00000286428
uc001ssl.1_3UTR			uc001snp.2_3UTR				uc003hhe.2_3UTR								ENST00000366639	ENST00000255304	ENST00000397766	ENST00000265333
uc001sts.3_3UTR			uc003xzi.2_3UTR				uc003cfo.1_3UTR								ENST00000294383	ENST00000373401	ENST00000394422	ENST00000337147
uc009zqw.2_3UTR			uc004ajq.2_3UTR				uc003sxv.2_3UTR								ENST00000311626	ENST00000381920	ENST00000399725	ENST00000382100
uc010stk.1_3UTR			uc003jmp.2_3UTR				uc010pab.1_3UTR								ENST00000299575	ENST00000394126	ENST00000582966	ENST00000450114
uc001suz.2_3UTR			uc003jmr.2_3UTR				uc001ppn.2_3UTR								ENST00000332408	ENST00000248553	ENST00000037502	ENST00000264634
uc001sxd.3_3UTR			uc002imo.2_3UTR				uc009yzc.2_3UTR								ENST00000380060	ENST00000293379	ENST00000575835	ENST00000401558
uc001syd.1_3UTR			uc001ebe.2_3UTR				uc003cvu.2_3UTR								ENST00000324767	ENST00000403510	ENST00000393321	ENST00000262238
uc001syg.1_3UTR			uc003crg.2_3UTR				uc001gti.3_3UTR								ENST00000358011	ENST00000409184	ENST00000490742	ENST00000372839
uc009zse.2_3UTR			uc003icm.3_3UTR				uc001gtj.3_3UTR								ENST00000261584	ENST00000359435	ENST00000398058	ENST00000248975
uc001syx.2_3UTR			uc011cgh.1_3UTR				uc010cnt.1_3UTR								ENST00000287482	ENST00000378364	ENST00000551858	ENST00000248673
uc001szb.2_3UTR			uc001zsh.2_3UTR				uc001wrj.2_3UTR								ENST00000389282	ENST00000305097	ENST00000293829	ENST00000379177
uc001tau.2_3UTR			uc001zsk.2_3UTR				uc002ldf.2_3UTR								ENST00000310078	ENST00000265807	ENST00000324746	ENST00000300870
uc001tbd.2_3UTR			uc004djr.1_3UTR				uc009wuu.1_3UTR								ENST00000410049	ENST00000398022	ENST00000374284	ENST00000325241
uc001tby.3_3UTR			uc001fcm.1_3UTR				uc009yst.2_3UTR								ENST00000354959	ENST00000313778	ENST00000334356	ENST00000263095
uc001tcp.2_3UTR			uc009woj.1_3UTR				uc001sub.2_3UTR								ENST00000337318	ENST00000331677	ENST00000508261	ENST00000396056
uc001tdl.2_3UTR			uc002ljc.2_3UTR				uc010ste.1_3UTR								ENST00000367102	ENST00000329399	ENST00000308191	ENST00000269973
uc001tep.1_3UTR			uc002qti.2_3UTR				uc003xlh.2_3UTR								ENST00000311381	ENST00000311106	ENST00000329196	ENST00000400451
uc010svb.1_3UTR			uc001wxz.2_3UTR				uc003xlj.2_3UTR								ENST00000372129	ENST00000316341	ENST00000308744	ENST00000392319
uc001tgc.2_3UTR			uc002iqb.2_3UTR				uc001uew.2_3UTR								ENST00000367941	ENST00000389046	ENST00000536300	ENST00000328178
uc010swg.1_3UTR			uc003hhl.2_3UTR				uc001bkw.1_3UTR								ENST00000368830	ENST00000228345	ENST00000542728	ENST00000377671
uc009zuj.2_3UTR			uc001crm.2_3UTR				uc003jgs.1_3UTR								ENST00000370763	ENST00000301886	ENST00000550297	ENST00000324306
uc001tlj.1_3UTR			uc001odm.2_3UTR				uc010iug.2_3UTR								ENST00000374979	ENST00000375660	ENST00000477224	ENST00000355557
uc001tlk.2_3UTR			uc001qhw.1_3UTR				uc003wff.2_3UTR								ENST00000358372	ENST00000379463	ENST00000372310	ENST00000454678
uc010sxf.1_3UTR			uc003bcj.1_3UTR				uc003els.2_3UTR								ENST00000257963	ENST00000351773	ENST00000369500	ENST00000268655
uc001toa.1_3UTR			uc002tis.2_3UTR				uc002yvp.2_3UTR								ENST00000261302	ENST00000380591	ENST00000273038	ENST00000382869
uc001tos.2_3UTR			uc003gdv.2_3UTR				uc002yvq.2_3UTR								ENST00000318866	ENST00000378524	ENST00000433822	ENST00000431561
uc001trh.1_3UTR			uc010icc.2_3UTR				uc002yvr.2_3UTR								ENST00000373585	ENST00000275229	ENST00000566275	ENST00000530393
uc001tru.2_3UTR			uc001juy.1_3UTR				uc001fct.2_3UTR								ENST00000240304	ENST00000221413	ENST00000439512	ENST00000322764
uc001ttl.1_3UTR			uc001juz.1_3UTR				uc002asq.2_3UTR								ENST00000356607	ENST00000300302	ENST00000560089	ENST00000370651
uc001ttm.2_3UTR			uc001jva.2_3UTR				uc003lbo.2_3UTR								ENST00000372841	ENST00000331178	ENST00000373382	ENST00000295417
uc009zwc.2_3UTR			uc001wry.2_3UTR				uc001fbs.2_3UTR								ENST00000369622	ENST00000340385	ENST00000543758	ENST00000397239
uc001tvw.2_3UTR			uc001wsb.1_3UTR				uc001typ.3_3UTR								ENST00000220514	ENST00000324379	ENST00000551464	ENST00000377524
uc001tvz.1_3UTR			uc001kwe.3_3UTR				uc001kzg.2_3UTR								ENST00000285419	ENST00000291715	ENST00000215539	ENST00000448838
uc001tww.2_3UTR			uc003tar.1_3UTR				uc001rmy.2_3UTR								ENST00000261822	ENST00000280886	ENST00000326853	ENST00000393094
uc001txj.1_3UTR			uc001typ.3_3UTR				uc001rna.2_3UTR								ENST00000391956	ENST00000263284	ENST00000375254	ENST00000301067
uc001txr.2_3UTR			uc002amm.1_3UTR				uc010sku.1_3UTR								ENST00000220058	ENST00000394432	ENST00000540071	ENST00000403681
uc001tyc.2_3UTR			uc002amn.2_3UTR				uc001hce.2_3UTR								ENST00000370041	ENST00000406426	ENST00000507612	ENST00000261622
uc001tyf.1_3UTR			uc003hrm.3_3UTR				uc009xbj.1_3UTR								ENST00000389520	ENST00000230640	ENST00000572470	ENST00000337714
uc001tyg.2_3UTR			uc003hrn.2_3UTR				uc003epx.1_3UTR								ENST00000269397	ENST00000321599	ENST00000449165	ENST00000318948
uc001tyy.1_3UTR			uc010ikp.1_3UTR				uc001egz.2_3UTR								ENST00000367090	ENST00000263528	ENST00000361032	ENST00000464845
uc001uak.1_3UTR			uc001rhy.1_3UTR				uc001edt.2_3UTR								ENST00000323686	ENST00000337428	ENST00000397750	ENST00000355540
uc001ubp.2_3UTR			uc001rhz.1_3UTR				uc001edu.2_3UTR								ENST00000398836	ENST00000378302	ENST00000431011	ENST00000262320
uc001ubq.2_3UTR			uc001ria.2_3UTR				uc009wgr.2_3UTR								ENST00000389915	ENST00000344469	ENST00000509900	ENST00000287934
uc010taa.1_3UTR			uc002qtl.3_3UTR				uc002ewk.2_3UTR								ENST00000263956	ENST00000367503	ENST00000535603	ENST00000358755
uc001ucg.1_3UTR			uc002ifn.2_3UTR				uc002ewl.2_3UTR								ENST00000299886	ENST00000356725	ENST00000562457	ENST00000286201
uc009zxp.2_3UTR			uc001aoq.2_3UTR				uc002pzz.2_3UTR								ENST00000263881	ENST00000376771	ENST00000369425	ENST00000344575
uc001ucs.2_3UTR			uc001aor.2_3UTR				uc003lno.1_3UTR								ENST00000337227	ENST00000160382	ENST00000376687	ENST00000358739
uc001ueq.2_3UTR			uc003jbu.2_3UTR				uc003lnr.1_3UTR								ENST00000306256	ENST00000371226	ENST00000373175	ENST00000377791
uc001uex.2_3UTR			uc004boo.1_3UTR				uc003yae.2_3UTR								ENST00000314136	ENST00000348581	ENST00000591017	ENST00000396984
uc001ufg.2_3UTR			uc003orz.2_3UTR				uc004dvo.2_3UTR								ENST00000352689	ENST00000258381	ENST00000566775	ENST00000369155
uc010tau.1_3UTR			uc002lby.1_3UTR				uc001hdb.2_3UTR								ENST00000373449	ENST00000319543	ENST00000417780	ENST00000369163
uc001ugb.2_3UTR			uc002fzz.2_3UTR				uc001xdo.2_3UTR								ENST00000325327	ENST00000400754	ENST00000372903	ENST00000377727
uc001ugt.2_3UTR			uc002qot.2_3UTR				uc002dyq.2_3UTR								ENST00000004980	ENST00000405772	ENST00000349926	ENST00000360441
uc001uje.2_3UTR			uc003gix.2_3UTR				uc003ckj.2_3UTR								ENST00000400168	ENST00000406949	ENST00000371706	ENST00000269554
uc001ukz.1_3UTR			uc001mpi.2_3UTR				uc002xdq.2_3UTR								ENST00000296543	ENST00000361897	ENST00000563594	ENST00000368097
uc001umv.2_3UTR			uc001jgl.2_3UTR				uc001xrn.2_3UTR								ENST00000324616	ENST00000263461	ENST00000543483	ENST00000321867
uc001unq.3_3UTR			uc002oqs.2_3UTR				uc002ybf.1_3UTR								ENST00000326544	ENST00000332272	ENST00000478113	ENST00000367941
uc001unr.3_3UTR			uc002meq.2_3UTR				uc004ejo.2_3UTR								ENST00000295628	ENST00000394209	ENST00000531865	ENST00000400000
uc001uns.2_3UTR			uc011mhb.1_3UTR				uc002vad.2_3UTR								ENST00000225388	ENST00000306627	ENST00000392772	ENST00000262085
uc001uon.2_3UTR			uc004fak.2_3UTR				uc002vae.2_3UTR								ENST00000356891	ENST00000409089	ENST00000311765	ENST00000233154
uc001uqg.1_3UTR			uc001ypk.2_3UTR				uc002vaf.2_3UTR								ENST00000260926	ENST00000231668	ENST00000398878	ENST00000272444
uc001uqp.2_3UTR			uc002joc.2_3UTR				uc001tkx.1_3UTR								ENST00000370651	ENST00000373019	ENST00000519614	ENST00000376442
uc001uso.2_3UTR			uc002jod.2_3UTR				uc003bkz.1_3UTR								ENST00000040663	ENST00000398457	ENST00000416864	ENST00000404115
uc001ust.2_3UTR			uc001jpq.3_3UTR				uc003hhj.2_3UTR								ENST00000247194	ENST00000359635	ENST00000561594	ENST00000264414
uc001uuz.2_3UTR			uc003kcw.1_3UTR				uc002gkg.3_3UTR								ENST00000328550	ENST00000316418	ENST00000561928	ENST00000374749
uc001uvn.2_3UTR			uc001bjm.2_3UTR				uc002gkk.2_3UTR								ENST00000407686	ENST00000318911	ENST00000419349	ENST00000325222
uc001uwu.2_3UTR			uc002hue.2_3UTR				uc003kjz.2_3UTR								ENST00000308547	ENST00000247306	ENST00000571224	ENST00000369466
uc001uwy.2_3UTR			uc002ivs.1_3UTR				uc003sjy.1_3UTR								ENST00000342771	ENST00000285023	ENST00000381558	ENST00000305883
uc001uxe.2_3UTR			uc001rlr.1_3UTR				uc002ays.2_3UTR								ENST00000316407	ENST00000357066	ENST00000409302	ENST00000283131
uc001uxf.2_3UTR			uc004dto.1_3UTR				uc010bka.2_3UTR								ENST00000371851	ENST00000305141	ENST00000436347	ENST00000372129
uc001uxu.1_3UTR			uc010jxm.1_3UTR				uc001qcd.2_3UTR								ENST00000331872	ENST00000355327	ENST00000498707	ENST00000366769
uc001uys.1_3UTR			uc004ajy.2_3UTR				uc009zbm.2_3UTR								ENST00000268251	ENST00000379300	ENST00000382043	ENST00000261918
uc001uzz.1_3UTR			uc004ajz.2_3UTR				uc003odx.1_3UTR								ENST00000269967	ENST00000268668	ENST00000254765	ENST00000308317
uc001vaq.2_3UTR			uc003vcl.2_3UTR				uc003ody.2_3UTR								ENST00000350427	ENST00000409028	ENST00000452339	ENST00000263881
uc001vbp.1_3UTR			uc003vcm.2_3UTR				uc002oeg.3_3UTR								ENST00000394761	ENST00000293739	ENST00000585064	ENST00000296498
uc001vbz.3_3UTR			uc002zdv.2_3UTR				uc002doq.1_3UTR								ENST00000261296	ENST00000394965	ENST00000257414	ENST00000305921
uc001vcb.2_3UTR			uc003mbk.2_3UTR				uc002vxr.1_3UTR								ENST00000328142	ENST00000373279	ENST00000524616	ENST00000253925
uc001vdj.2_3UTR			uc004cew.2_3UTR				uc004fhx.3_3UTR								ENST00000374692	ENST00000360125	ENST00000375344	ENST00000389759
uc001vdl.2_3UTR			uc004cex.2_3UTR				uc002xmt.2_3UTR								ENST00000298310	ENST00000304788	ENST00000393319	ENST00000262741
uc010tha.1_3UTR			uc003azk.2_3UTR				uc003umz.1_3UTR								ENST00000298694	ENST00000307851	ENST00000289953	ENST00000367591
uc001viu.2_3UTR			uc010pgr.1_3UTR				uc003ovc.2_3UTR								ENST00000370299	ENST00000409753	ENST00000545074	ENST00000264638
uc010aeq.2_3UTR			uc001gun.3_3UTR				uc010jyq.2_3UTR								ENST00000256062	ENST00000304749	ENST00000476462	ENST00000302351
uc001vkd.2_3UTR			uc002mth.2_3UTR				uc001bqu.2_3UTR								ENST00000380834	ENST00000394502	ENST00000574813	ENST00000299641
uc010aex.1_3UTR			uc010btf.2_3UTR				uc003syn.1_3UTR								ENST00000265498	ENST00000161863	ENST00000589119	ENST00000284061
uc010afi.2_3UTR			uc002tih.1_3UTR				uc003xjo.1_3UTR								ENST00000394505	ENST00000373517	ENST00000373020	ENST00000228251
uc001vnd.2_3UTR			uc003pjf.2_3UTR				uc001jwn.1_3UTR								ENST00000358134	ENST00000380171	ENST00000542786	ENST00000268717
uc001vne.2_3UTR			uc004afx.1_3UTR				uc002cqd.1_3UTR								ENST00000396318	ENST00000350696	ENST00000369940	ENST00000269397
uc010tim.1_3UTR			uc003pzg.2_3UTR				uc003fex.2_3UTR								ENST00000312521	ENST00000267620	ENST00000329021	ENST00000264167
uc001vom.1_3UTR			uc001eyn.1_3UTR				uc002wfw.3_3UTR								ENST00000289350	ENST00000262056	ENST00000441975	ENST00000519295
uc001von.2_3UTR			uc001pcb.2_3UTR				uc004bjd.3_3UTR								ENST00000345724	ENST00000362076	ENST00000545887	ENST00000329281
uc001vqi.2_3UTR			uc003jsi.3_3UTR				uc003dby.2_3UTR								ENST00000371244	ENST00000375662	ENST00000551219	ENST00000536515
uc001vqo.2_3UTR			uc002zgj.3_3UTR				uc001fby.2_3UTR								ENST00000396634	ENST00000299192	ENST00000372559	ENST00000256495
uc001vqq.2_3UTR			uc011afm.1_3UTR				uc002amm.1_3UTR								ENST00000382038	ENST00000375599	ENST00000470924	ENST00000378572
uc001vrn.2_3UTR			uc002krr.2_3UTR				uc002amn.2_3UTR								ENST00000231504	ENST00000331203	ENST00000491297	ENST00000323699
uc001vtx.2_3UTR			uc001wof.2_3UTR				uc003qad.2_3UTR								ENST00000265077	ENST00000373347	ENST00000505205	ENST00000280557
uc001vxk.2_3UTR			uc003ifl.2_3UTR				uc002yck.1_3UTR								ENST00000289431	ENST00000307366	ENST00000525749	ENST00000373477
uc001vxn.3_3UTR			uc004eby.2_3UTR				uc002ycm.1_3UTR								ENST00000358173	ENST00000344700	ENST00000537704	ENST00000291565
uc001wao.2_3UTR			uc002uwr.2_3UTR				uc003jbl.2_3UTR								ENST00000295767	ENST00000289407	ENST00000573383	ENST00000311027
uc001wgl.2_3UTR			uc010zhj.1_3UTR				uc001goi.2_3UTR								ENST00000269221	ENST00000329286	ENST00000572390	ENST00000398148
uc001wij.2_3UTR			uc001qfp.2_3UTR				uc001vgq.2_3UTR								ENST00000395325	ENST00000256379	ENST00000221973	ENST00000378166
uc001wqu.2_3UTR			uc003uac.1_3UTR				uc002lgp.3_3UTR								ENST00000377126	ENST00000306869	ENST00000429857	ENST00000235835
uc001wrz.2_3UTR			uc002arl.2_3UTR				uc003jhj.3_3UTR								ENST00000369528	ENST00000356239	ENST00000558789	ENST00000374879
uc001wuf.2_3UTR			uc002jsg.3_3UTR				uc001zcq.2_3UTR								ENST00000359600	ENST00000318999	ENST00000284548	ENST00000314262
uc010tqa.1_3UTR			uc001iqn.3_3UTR				uc003ihz.1_3UTR								ENST00000234115	ENST00000367818	ENST00000539367	ENST00000382839
uc001wuw.3_3UTR			uc002bfb.2_3UTR				uc003jfj.2_3UTR								ENST00000266517	ENST00000341484	ENST00000481953	ENST00000422440
uc001wvp.1_3UTR			uc002dyy.2_3UTR				uc001lck.2_3UTR								ENST00000252699	ENST00000389262	ENST00000440716	ENST00000322623
uc001wvq.2_3UTR			uc001uwu.2_3UTR				uc001dqz.3_3UTR								ENST00000399892	ENST00000404455	ENST00000302259	ENST00000371250
uc001wwf.2_3UTR			uc010abz.2_3UTR				uc004bpo.2_3UTR								ENST00000320370	ENST00000371946	ENST00000298841	ENST00000265087
uc001wwl.2_3UTR			uc010aca.2_3UTR				uc004bpp.2_3UTR								ENST00000398136	ENST00000259470	ENST00000472745	ENST00000264904
uc001wxg.3_3UTR			uc009xfn.1_3UTR				uc001gxx.3_3UTR								ENST00000361528	ENST00000332512	ENST00000456140	ENST00000181839
uc001wxo.1_3UTR			uc001khp.2_3UTR				uc002dhz.2_3UTR								ENST00000255263	ENST00000373736	ENST00000468801	ENST00000332029
uc001wyh.1_3UTR			uc003fov.2_3UTR				uc001gjc.2_3UTR								ENST00000287196	ENST00000341809	ENST00000413137	ENST00000310430
uc001wyi.2_3UTR			uc004bgq.2_3UTR				uc001gjd.2_3UTR								ENST00000236925	ENST00000403184	ENST00000546196	ENST00000375341
uc010aoa.2_3UTR			uc011lxb.1_3UTR				uc002eff.1_3UTR								ENST00000306726	ENST00000244533	ENST00000398145	ENST00000375856
uc001wzf.2_3UTR			uc003lur.2_3UTR				uc001bmu.1_3UTR								ENST00000341446	ENST00000309865	ENST00000439064	ENST00000369144
uc001wzt.3_3UTR			uc001cip.1_3UTR				uc002mqy.2_3UTR								ENST00000377346	ENST00000325752	ENST00000429068	ENST00000216190
uc001xab.2_3UTR			uc002xwf.1_3UTR				uc003aam.1_3UTR								ENST00000279068	ENST00000375321	ENST00000314400	ENST00000521861
uc001xat.1_3UTR			uc003ayk.1_3UTR				uc011aju.1_3UTR								ENST00000374014	ENST00000306185	ENST00000282120	ENST00000373586
uc010tqz.1_3UTR			uc002oir.2_3UTR				uc003wtk.1_3UTR								ENST00000258418	ENST00000341567	ENST00000426804	ENST00000261868
uc001xbo.2_3UTR			uc002kcq.1_3UTR				uc003zjt.2_3UTR								ENST00000344387	ENST00000368494	ENST00000584970	ENST00000264211
uc001xbq.1_3UTR			uc003aoe.2_3UTR				uc003hhl.2_3UTR								ENST00000331565	ENST00000262878	ENST00000255174	ENST00000263864
uc001xej.3_3UTR			uc002ath.1_3UTR				uc001pno.2_3UTR								ENST00000375234	ENST00000272732	ENST00000250101	ENST00000236192
uc001xex.3_3UTR			uc002ati.2_3UTR				uc001pnp.2_3UTR								ENST00000296503	ENST00000367721	ENST00000402377	ENST00000361523
uc010apn.2_3UTR			uc001xbi.1_3UTR				uc001pns.2_3UTR								ENST00000367612	ENST00000292077	ENST00000570262	ENST00000360472
uc001xfc.2_3UTR			uc001xbl.1_3UTR				uc010lup.1_3UTR								ENST00000382374	ENST00000225171	ENST00000454252	ENST00000229390
uc001xgj.2_3UTR			uc003hdx.2_3UTR				uc002jep.1_3UTR								ENST00000262952	ENST00000357947	ENST00000262958	ENST00000529983
uc001xjv.3_3UTR			uc002oqh.1_3UTR				uc001sdm.1_3UTR								ENST00000405154	ENST00000308961	ENST00000329411	ENST00000333130
uc001xka.2_3UTR			uc002qtn.2_3UTR				uc010qjh.1_3UTR								ENST00000252744	ENST00000374089	ENST00000423932	ENST00000343411
uc001xlt.1_3UTR			uc010euu.1_3UTR				uc002zcm.2_3UTR								ENST00000402466	ENST00000318059	ENST00000234347	ENST00000251775
uc001xmc.3_3UTR			uc003jbl.2_3UTR				uc003jsr.2_3UTR								ENST00000263253	ENST00000261867	ENST00000318709	ENST00000230085
uc001xnp.2_3UTR			uc004csq.3_3UTR				uc002ylx.3_3UTR								ENST00000374423	ENST00000344721	ENST00000450764	ENST00000392271
uc001xou.2_3UTR			uc011nap.1_3UTR				uc003gfi.3_3UTR								ENST00000395799	ENST00000262577	ENST00000395002	ENST00000592764
uc001xqb.2_3UTR			uc010hry.2_3UTR				uc010icn.2_3UTR								ENST00000271628	ENST00000357242	ENST00000398645	ENST00000369485
uc001xqh.2_3UTR			uc001ogi.2_3UTR				uc001irr.1_3UTR								ENST00000262238	ENST00000369937	ENST00000228958	ENST00000355091
uc010tuz.1_3UTR			uc003upt.2_3UTR				uc002anf.2_3UTR								ENST00000316084	ENST00000280684	ENST00000407860	ENST00000487273
uc001xub.2_3UTR			uc003vkg.3_3UTR				uc002tmx.2_3UTR								ENST00000299308	ENST00000344517	ENST00000438987	ENST00000460006
uc010tvv.1_3UTR			uc001wja.2_3UTR				uc001ukt.2_3UTR								ENST00000339397	ENST00000403607	ENST00000508698	ENST00000220751
uc001xxo.3_3UTR			uc004bzz.2_3UTR				uc003mcs.3_3UTR								ENST00000394366	ENST00000361198	ENST00000444864	ENST00000301838
uc010twi.1_3UTR			uc010rip.1_3UTR				uc010jju.1_3UTR								ENST00000329271	ENST00000310614	ENST00000503197	ENST00000249647
uc010atz.2_3UTR			uc004cjx.2_3UTR				uc002ywi.2_3UTR								ENST00000327441	ENST00000262291	ENST00000576372	ENST00000322897
uc001xzv.3_3UTR			uc002shg.2_3UTR				uc004bnx.1_3UTR								ENST00000358635	ENST00000262133	ENST00000428020	ENST00000370390
uc010auf.1_3UTR			uc004bjg.2_3UTR				uc010kdb.2_3UTR								ENST00000239938	ENST00000264093	ENST00000545854	ENST00000339486
uc010aug.2_3UTR			uc002svi.2_3UTR				uc001khp.2_3UTR								ENST00000294740	ENST00000311506	ENST00000448779	ENST00000370898
uc001ybj.2_3UTR			uc003web.2_3UTR				uc001ldj.1_3UTR								ENST00000344271	ENST00000324696	ENST00000399444	ENST00000312584
uc010aur.2_3UTR			uc002duk.2_3UTR				uc003mxn.2_3UTR								ENST00000271636	ENST00000377597	ENST00000383119	ENST00000276431
uc010avh.1_3UTR			uc001dvm.2_3UTR				uc002wes.2_3UTR								ENST00000318130	ENST00000287641	ENST00000335154	ENST00000369306
uc001yfi.2_3UTR			uc001irs.2_3UTR				uc003iio.1_3UTR								ENST00000373436	ENST00000337526	ENST00000394537	ENST00000561257
uc010avp.2_3UTR			uc001irw.2_3UTR				uc001hqd.3_3UTR								ENST00000320306	ENST00000379799	ENST00000570313	ENST00000307227
uc001yga.2_3UTR			uc003osn.1_3UTR				uc002lbw.2_3UTR								ENST00000355947	ENST00000338977	ENST00000552694	ENST00000393868
uc001ygg.3_3UTR			uc002osg.2_3UTR				uc002iup.2_3UTR								ENST00000296233	ENST00000406076	ENST00000439194	ENST00000378654
uc001ygy.1_3UTR			uc002wna.2_3UTR				uc002mbf.2_3UTR								ENST00000333926	ENST00000253452	ENST00000286791	ENST00000370509
uc001ykv.3_3UTR			uc010gbv.1_3UTR				uc002ilj.2_3UTR								ENST00000373365	ENST00000405938	ENST00000313766	ENST00000371588
uc001ymb.2_3UTR			uc003hir.2_3UTR				uc004azc.2_3UTR								ENST00000355044	ENST00000290130	ENST00000441902	ENST00000341516
uc001ymu.2_3UTR			uc002gor.1_3UTR				uc003hrv.2_3UTR								ENST00000403733	ENST00000356518	ENST00000502423	ENST00000314392
uc001yne.1_3UTR			uc002gow.2_3UTR				uc003hrw.1_3UTR								ENST00000324210	ENST00000264220	ENST00000396282	ENST00000296504
uc001yoj.3_3UTR			uc001hhq.1_3UTR				uc001ycg.1_3UTR								ENST00000295924	ENST00000003834	ENST00000298510	ENST00000317091
uc010aww.1_3UTR			uc003mkk.2_3UTR				uc003pos.1_3UTR								ENST00000164305	ENST00000308489	ENST00000321945	ENST00000268182
uc001ypg.1_3UTR			uc003dxh.2_3UTR				uc001hmx.1_3UTR								ENST00000252108	ENST00000282041	ENST00000409144	ENST00000374867
uc001yqb.2_3UTR			uc009vpe.1_3UTR				uc002odg.1_3UTR								ENST00000358755	ENST00000369102	ENST00000382065	ENST00000496455
uc010ayb.2_3UTR			uc010ocr.1_3UTR				uc003lfy.1_3UTR								ENST00000319715	ENST00000255622	ENST00000460382	ENST00000263754
uc001ywh.3_3UTR			uc002foj.2_3UTR				uc003hrm.3_3UTR								ENST00000356126	ENST00000330574	ENST00000343053	ENST00000313401
uc010ubw.1_3UTR			uc004fhx.3_3UTR				uc003hrn.2_3UTR								ENST00000294837	ENST00000398532	ENST00000395615	ENST00000281419
uc001zhn.2_3UTR			uc004enf.2_3UTR				uc010ikp.1_3UTR								ENST00000327569	ENST00000286733	ENST00000553234	ENST00000249750
uc001zii.2_3UTR			uc002isw.2_3UTR				uc003dtd.2_3UTR								ENST00000366535	ENST00000401650	ENST00000432748	ENST00000361198
uc001ziw.2_3UTR			uc001fbt.1_3UTR				uc001pai.2_3UTR								ENST00000216416	ENST00000332395	ENST00000548065	ENST00000259874
uc001zka.3_3UTR			uc003ekr.1_3UTR				uc001pal.1_3UTR								ENST00000272402	ENST00000344663	ENST00000447837	ENST00000355585
uc001zkc.2_3UTR			uc001dfg.1_3UTR				uc001pam.1_3UTR								ENST00000330374	ENST00000392002	ENST00000312515	ENST00000373202
uc010bbi.2_3UTR			uc001dfp.1_3UTR				uc010rtb.1_3UTR								ENST00000389794	ENST00000291691	ENST00000344941	ENST00000370768
uc001znt.3_3UTR			uc001dfq.2_3UTR				uc002pem.2_3UTR								ENST00000373699	ENST00000357721	ENST00000409149	ENST00000291688
uc010ued.1_3UTR			uc009wbm.1_3UTR				uc010xyb.1_3UTR								ENST00000369940	ENST00000354287	ENST00000353874	ENST00000273783
uc001ztp.2_3UTR			uc009wbo.2_3UTR				uc001mrt.2_3UTR								ENST00000346571	ENST00000230124	ENST00000528619	ENST00000374980
uc001ztt.2_3UTR			uc010agu.2_3UTR				uc002fwp.2_3UTR								ENST00000367033	ENST00000377124	ENST00000436348	ENST00000521271
uc001zuc.2_3UTR			uc001swt.2_3UTR				uc001fhj.3_3UTR								ENST00000267294	ENST00000296575	ENST00000283249	ENST00000222969
uc001zxc.1_3UTR			uc010qjh.1_3UTR				uc001inx.3_3UTR								ENST00000265872	ENST00000395535	ENST00000368219	ENST00000337659
uc010ufa.1_3UTR			uc003tkg.2_3UTR				uc003syo.1_3UTR								ENST00000342415	ENST00000360615	ENST00000538784	ENST00000329235
uc001zyp.3_3UTR			uc002iov.3_3UTR				uc002mce.3_3UTR								ENST00000261598	ENST00000265344	ENST00000513208	ENST00000370580
uc010ugd.1_3UTR			uc002vmc.3_3UTR				uc010xiq.1_3UTR								ENST00000393595	ENST00000262288	ENST00000366890	ENST00000443617
uc002acd.1_3UTR			uc002vmd.3_3UTR				uc002fzz.2_3UTR								ENST00000309033	ENST00000375200	ENST00000528722	ENST00000249910
uc002acn.2_3UTR			uc003myu.1_3UTR				uc001byb.2_3UTR								ENST00000205636	ENST00000359358	ENST00000307312	ENST00000256429
uc002adj.2_3UTR			uc003myv.1_3UTR				uc003cpe.2_3UTR								ENST00000305188	ENST00000273666	ENST00000570428	ENST00000345317
uc010bgd.2_3UTR			uc011dih.1_3UTR				uc001kbw.2_3UTR								ENST00000304905	ENST00000272298	ENST00000589416	ENST00000392589
uc002aft.2_3UTR			uc011dii.1_3UTR				uc003afy.3_3UTR								ENST00000320393	ENST00000250156	ENST00000420743	ENST00000319725
uc010uhb.1_3UTR			uc004ehj.1_3UTR				uc001gkt.1_3UTR								ENST00000340541	ENST00000394554	ENST00000398398	ENST00000345016
uc002alz.2_3UTR			uc002wds.2_3UTR				uc001xpo.2_3UTR								ENST00000398392	ENST00000318471	ENST00000373299	ENST00000263966
uc002ame.2_3UTR			uc003piz.1_3UTR				uc001alf.2_3UTR								ENST00000331334	ENST00000247712	ENST00000289290	ENST00000223023
uc002aou.1_3UTR			uc003huy.2_3UTR				uc003avs.1_3UTR								ENST00000357082	ENST00000356669	ENST00000309155	ENST00000334205
uc010bhj.2_3UTR			uc001xpr.2_3UTR				uc001wsc.2_3UTR								ENST00000336824	ENST00000269347	ENST00000402563	ENST00000519374
uc010uiw.1_3UTR			uc001xpt.2_3UTR				uc002svz.1_3UTR								ENST00000403433	ENST00000255631	ENST00000381719	ENST00000359523
uc010uix.1_3UTR			uc002jqz.2_3UTR				uc010fhu.1_3UTR								ENST00000393313	ENST00000044462	ENST00000340170	ENST00000361055
uc002apk.2_3UTR			uc001bpu.2_3UTR				uc002vyk.3_3UTR								ENST00000395874	ENST00000410025	ENST00000357464	ENST00000265990
uc010ujp.1_3UTR			uc001bpw.2_3UTR				uc010fyz.1_3UTR								ENST00000283109	ENST00000328368	ENST00000435664	ENST00000014914
uc010ujt.1_3UTR			uc001fhd.2_3UTR				uc010fza.2_3UTR								ENST00000323438	ENST00000328392	ENST00000398039	ENST00000354570
uc002aqk.3_3UTR			uc002pfq.2_3UTR				uc002nzd.2_3UTR								ENST00000247843	ENST00000227349	ENST00000392245	ENST00000394249
uc002arh.2_3UTR			uc003sua.1_3UTR				uc001xlc.2_3UTR								ENST00000361234	ENST00000355661	ENST00000394690	ENST00000355560
uc010bii.2_3UTR			uc003sud.1_3UTR				uc003kol.2_3UTR								ENST00000016171	ENST00000301050	ENST00000355329	ENST00000372919
uc002aut.3_3UTR			uc003sue.2_3UTR				uc010jbr.1_3UTR								ENST00000358465	ENST00000366558	ENST00000570887	ENST00000293217
uc002avr.2_3UTR			uc003suh.2_3UTR				uc001nue.2_3UTR								ENST00000375759	ENST00000374294	ENST00000379795	ENST00000260600
uc002aza.1_3UTR			uc002iom.2_3UTR				uc010rmd.1_3UTR								ENST00000314011	ENST00000341189	ENST00000466045	ENST00000256578
uc002azr.3_3UTR			uc003clu.1_3UTR				uc002tuw.2_3UTR								ENST00000347770	ENST00000311890	ENST00000318596	ENST00000272233
uc002bat.2_3UTR			uc004bsm.3_3UTR				uc001qpn.2_3UTR								ENST00000342983	ENST00000286648	ENST00000592688	ENST00000236959
uc002bbg.2_3UTR			uc002wey.2_3UTR				uc002lay.2_3UTR								ENST00000360338	ENST00000372577	ENST00000530334	ENST00000313115
uc002bbw.1_3UTR			uc002wfa.2_3UTR				uc010dni.2_3UTR								ENST00000239940	ENST00000372999	ENST00000345127	ENST00000472174
uc002bce.2_3UTR			uc002muv.2_3UTR				uc004aba.2_3UTR								ENST00000328631	ENST00000272134	ENST00000393081	ENST00000558401
uc010ump.1_3UTR			uc002vst.3_3UTR				uc001qlp.2_3UTR								ENST00000261438	ENST00000392073	ENST00000264431	ENST00000250405
uc002bcm.2_3UTR			uc001bjo.2_3UTR				uc003dki.3_3UTR								ENST00000331711	ENST00000367727	ENST00000377140	ENST00000368636
uc002bdw.3_3UTR			uc003dag.1_3UTR				uc002jdo.1_3UTR								ENST00000397735	ENST00000329667	ENST00000474305	ENST00000317995
uc002bft.2_3UTR			uc002vjp.3_3UTR				uc001zqo.2_3UTR								ENST00000378470	ENST00000343933	ENST00000557040	ENST00000340828
uc002bfy.1_3UTR			uc001fxe.3_3UTR				uc001zqp.2_3UTR								ENST00000334635	ENST00000395857	ENST00000573600	ENST00000228872
uc002bjo.2_3UTR			uc001qdl.1_3UTR				uc010ebt.1_3UTR								ENST00000318596	ENST00000374943	ENST00000376627	ENST00000292807
uc002bmt.2_3UTR			uc001qdn.1_3UTR				uc002ivs.1_3UTR								ENST00000337620	ENST00000314349	ENST00000578761	ENST00000351328
uc002boq.3_3UTR			uc003iwf.3_3UTR				uc003qrb.2_3UTR								ENST00000398637	ENST00000388768	ENST00000281924	ENST00000346473
uc002bpu.1_3UTR			uc001qmo.2_3UTR				uc002zot.2_3UTR								ENST00000232424	ENST00000394586	ENST00000371470	ENST00000346964
uc010uqs.1_3UTR			uc003ojl.2_3UTR				uc002qfk.1_3UTR								ENST00000228136	ENST00000341156	ENST00000510822	ENST00000226004
uc010uqt.1_3UTR			uc002puy.2_3UTR				uc002kgh.2_3UTR								ENST00000400220	ENST00000388712	ENST00000448884	ENST00000361729
uc010uri.1_3UTR			uc002eit.3_3UTR				uc001wyx.3_3UTR								ENST00000372891	ENST00000329146	ENST00000469003	ENST00000245323
uc010bon.2_3UTR			uc002eiu.3_3UTR				uc001wyy.2_3UTR								ENST00000216264	ENST00000318348	ENST00000429837	ENST00000256383
uc002bwt.1_3UTR			uc003xzt.2_3UTR				uc001wyz.3_3UTR								ENST00000367241	ENST00000263576	ENST00000390551	ENST00000338825
uc002cos.1_3UTR			uc003xzu.2_3UTR				uc011lce.1_3UTR								ENST00000265354	ENST00000372214	ENST00000537387	ENST00000373218
uc002cpw.2_3UTR			uc004dvz.1_3UTR				uc004dth.1_3UTR								ENST00000292782	ENST00000158762	ENST00000420605	ENST00000286713
uc002cqo.2_3UTR			uc002lxd.2_3UTR				uc003fph.3_3UTR								ENST00000284049	ENST00000376588	ENST00000421834	ENST00000367895
uc002crd.2_3UTR			uc001seu.2_3UTR				uc003fpi.2_3UTR								ENST00000266742	ENST00000324109	ENST00000551554	ENST00000306749
uc002crk.2_3UTR			uc003ahi.2_3UTR				uc001mwh.2_3UTR								ENST00000223023	ENST00000373672	ENST00000395566	ENST00000260270
uc002crn.2_3UTR			uc011akt.1_3UTR				uc001urt.2_3UTR								ENST00000326624	ENST00000376148	ENST00000295491	ENST00000293829
uc002csm.2_3UTR			uc001otm.2_3UTR				uc003vqh.1_3UTR								ENST00000368194	ENST00000366977	ENST00000376309	ENST00000315930
uc002cul.3_3UTR			uc001dea.1_3UTR				uc003nxi.1_3UTR								ENST00000392993	ENST00000334220	ENST00000194097	ENST00000358056
uc002cvv.2_3UTR			uc001dhm.1_3UTR				uc003nxk.2_3UTR								ENST00000328046	ENST00000370112	ENST00000564195	ENST00000340473
uc002cvx.2_3UTR			uc001dhn.2_3UTR				uc003ktp.1_3UTR								ENST00000329099	ENST00000273077	ENST00000583715	ENST00000297185
uc010uxg.1_3UTR			uc001dkz.2_3UTR				uc001qfp.2_3UTR								ENST00000163416	ENST00000354743	ENST00000576110	ENST00000258886
uc002czm.2_3UTR			uc003fbr.2_3UTR				uc003spe.3_3UTR								ENST00000379070	ENST00000379037	ENST00000493623	ENST00000322297
uc002czx.2_3UTR			uc002zqz.2_3UTR				uc003trb.2_3UTR								ENST00000371714	ENST00000258662	ENST00000424836	ENST00000265563
uc010bux.2_3UTR			uc002zra.2_3UTR				uc003flv.2_3UTR								ENST00000268616	ENST00000406910	ENST00000394359	ENST00000409784
uc010uzh.1_3UTR			uc004alc.2_3UTR				uc003flx.2_3UTR								ENST00000372236	ENST00000378533	ENST00000303155	ENST00000273047
uc010uzq.1_3UTR			uc004amb.2_3UTR				uc003jsi.3_3UTR								ENST00000254958	ENST00000243389	ENST00000360669	ENST00000264932
uc002dec.1_3UTR			uc003kut.1_3UTR				uc002yfy.2_3UTR								ENST00000260147	ENST00000035307	ENST00000537591	ENST00000316694
uc002dfl.1_3UTR			uc010cew.1_3UTR				uc003fbr.2_3UTR								ENST00000370887	ENST00000397821	ENST00000380911	ENST00000262352
uc002dfm.2_3UTR			uc001aya.1_3UTR				uc003kth.2_3UTR								ENST00000280330	ENST00000312373	ENST00000302917	ENST00000265113
uc002dgi.2_3UTR			uc002mfh.2_3UTR				uc011cwp.1_3UTR								ENST00000367511	ENST00000301454	ENST00000438480	ENST00000259075
uc002dhz.2_3UTR			uc001vxw.3_3UTR				uc001ksp.2_3UTR								ENST00000379883	ENST00000381232	ENST00000549624	ENST00000284440
uc002dkn.2_3UTR			uc002may.2_3UTR				uc002kwg.2_3UTR								ENST00000369110	ENST00000261978	ENST00000255262	ENST00000392882
uc010vca.1_3UTR			uc002pnk.2_3UTR				uc001ijf.2_3UTR								ENST00000360003	ENST00000251968	ENST00000347193	ENST00000375401
uc002dmr.2_3UTR			uc001wax.2_3UTR				uc003qme.1_3UTR								ENST00000261739	ENST00000323275	ENST00000370830	ENST00000369983
uc002dtz.1_3UTR			uc001mpp.2_3UTR				uc002ydy.2_3UTR								ENST00000369473	ENST00000342526	ENST00000414725	ENST00000337573
uc002dug.3_3UTR			uc001eag.2_3UTR				uc003pjf.2_3UTR								ENST00000265062	ENST00000300177	ENST00000354755	ENST00000585124
uc010cad.2_3UTR			uc001eah.1_3UTR				uc009zyt.1_3UTR								ENST00000337970	ENST00000054950	ENST00000586263	ENST00000352433
uc002eat.2_3UTR			uc002kfw.1_3UTR				uc003jqw.3_3UTR								ENST00000353533	ENST00000225992	ENST00000378252	ENST00000276282
uc002ecs.3_3UTR			uc010wvs.1_3UTR				uc002eiz.2_3UTR								ENST00000285737	ENST00000372938	ENST00000396191	ENST00000263955
uc002eec.3_3UTR			uc001lrt.2_3UTR				uc003szo.2_3UTR								ENST00000040738	ENST00000344780	ENST00000585837	ENST00000324817
uc002een.2_3UTR			uc003evb.2_3UTR				uc011jzr.1_3UTR								ENST00000287957	ENST00000375900	ENST00000392255	ENST00000397942
uc002efo.1_3UTR			uc001jxj.2_3UTR				uc001egv.1_3UTR								ENST00000309575	ENST00000393580	ENST00000392339	ENST00000379153
uc002efp.2_3UTR			uc001jxl.1_3UTR				uc003nbj.2_3UTR								ENST00000357389	ENST00000294702	ENST00000344838	ENST00000291182
uc002efz.2_3UTR			uc001jxm.2_3UTR				uc011diw.1_3UTR								ENST00000375110	ENST00000360507	ENST00000586686	ENST00000374672
uc002eja.2_3UTR			uc001jxt.3_3UTR				uc010ayu.2_3UTR								ENST00000337147	ENST00000394839	ENST00000399617	ENST00000166345
uc002ene.2_3UTR			uc001dzf.2_3UTR				uc003aoe.2_3UTR								ENST00000389793	ENST00000260648	ENST00000503401	ENST00000283943
uc002eqa.2_3UTR			uc009wfr.2_3UTR				uc001haw.2_3UTR								ENST00000393079	ENST00000028008	ENST00000357874	ENST00000267622
uc002eqb.1_3UTR			uc003zxt.2_3UTR				uc001hax.1_3UTR								ENST00000285518	ENST00000333911	ENST00000511446	ENST00000313285
uc002era.2_3UTR			uc003zxu.3_3UTR				uc002kst.1_3UTR								ENST00000267812	ENST00000400339	ENST00000586301	ENST00000344726
uc002erd.2_3UTR			uc003xpj.2_3UTR				uc004bbs.2_3UTR								ENST00000259873	ENST00000295839	ENST00000381375	ENST00000426333
uc010cek.2_3UTR			uc002jmr.2_3UTR				uc003xnj.2_3UTR								ENST00000369796	ENST00000173898	ENST00000491076	ENST00000464506
uc002ewu.2_3UTR			uc010wrt.1_3UTR				uc002kvm.2_3UTR								ENST00000361905	ENST00000256257	ENST00000393611	ENST00000262613
uc002eww.2_3UTR			uc001haw.2_3UTR				uc003xzt.2_3UTR								ENST00000258962	ENST00000374618	ENST00000541300	ENST00000322347
uc002exa.2_3UTR			uc001hax.1_3UTR				uc003xzu.2_3UTR								ENST00000185150	ENST00000334351	ENST00000409137	ENST00000258449
uc002ezf.2_3UTR			uc002fgo.2_3UTR				uc002ilb.2_3UTR								ENST00000344930	ENST00000381786	ENST00000341711	ENST00000331835
uc010cgf.2_3UTR			uc002rne.2_3UTR				uc002nji.1_3UTR								ENST00000276681	ENST00000366653	ENST00000475209	ENST00000282892
uc002fbb.2_3UTR			uc002oia.2_3UTR				uc002rxr.2_3UTR								ENST00000369561	ENST00000404215	ENST00000327906	ENST00000278840
uc002fbd.2_3UTR			uc003nwn.2_3UTR				uc004aox.3_3UTR								ENST00000263464	ENST00000263655	ENST00000221307	ENST00000309575
uc002fcl.2_3UTR			uc001iro.2_3UTR				uc002vyc.2_3UTR								ENST00000333924	ENST00000247001	ENST00000554885	ENST00000251871
uc010cgq.2_3UTR			uc001fba.2_3UTR				uc010fyx.1_3UTR								ENST00000337386	ENST00000378973	ENST00000568579	ENST00000292035
uc002fet.1_3UTR			uc004bpo.2_3UTR				uc010znw.1_3UTR								ENST00000234310	ENST00000381468	ENST00000537413	ENST00000334082
uc002ffu.2_3UTR			uc004bpp.2_3UTR				uc002xli.1_3UTR								ENST00000381745	ENST00000238892	ENST00000332372	ENST00000265350
uc010vnm.1_3UTR			uc003eck.1_3UTR				uc002xlj.2_3UTR								ENST00000296921	ENST00000378847	ENST00000531294	ENST00000249269
uc002fgo.2_3UTR			uc010xnn.1_3UTR				uc001xqh.2_3UTR								ENST00000370978	ENST00000268719	ENST00000520217	ENST00000379715
uc010vnv.1_3UTR			uc002ilt.1_3UTR				uc001hjz.2_3UTR								ENST00000265538	ENST00000329331	ENST00000377276	ENST00000369085
uc002fjz.1_3UTR			uc002rts.2_3UTR				uc001hkb.2_3UTR								ENST00000405356	ENST00000338369	ENST00000522161	ENST00000370693
uc002fkm.2_3UTR			uc002rtu.2_3UTR				uc002hwn.2_3UTR								ENST00000256854	ENST00000344823	ENST00000485908	ENST00000377403
uc002fno.1_3UTR			uc002rtw.2_3UTR				uc002nun.2_3UTR								ENST00000335756	ENST00000256649	ENST00000547965	ENST00000216044
uc002frs.1_3UTR			uc003ovz.1_3UTR				uc003ifa.2_3UTR								ENST00000265070	ENST00000254322	ENST00000423379	ENST00000393456
uc002fsk.2_3UTR			uc010jyw.2_3UTR				uc001shj.3_3UTR								ENST00000367874	ENST00000373493	ENST00000243326	ENST00000394520
uc002fsm.2_3UTR			uc001fxu.2_3UTR				uc009zny.1_3UTR								ENST00000302418	ENST00000336740	ENST00000587646	ENST00000262395
uc002fte.2_3UTR			uc002mwd.2_3UTR				uc002fca.2_3UTR								ENST00000393256	ENST00000301395	ENST00000366772	ENST00000272065
uc002fuj.2_3UTR			uc002vzh.2_3UTR				uc003edz.3_3UTR								ENST00000345122	ENST00000377551	ENST00000252318	ENST00000257963
uc010vqz.1_3UTR			uc010txq.1_3UTR				uc002zqg.2_3UTR								ENST00000380877	ENST00000282507	ENST00000454286	ENST00000311956
uc010ckc.1_3UTR			uc001iqi.2_3UTR				uc001csp.3_3UTR								ENST00000381733	ENST00000392634	ENST00000355758	ENST00000260746
uc002fxs.2_3UTR			uc003qxt.2_3UTR				uc001brc.2_3UTR								ENST00000373659	ENST00000337774	ENST00000425221	ENST00000269260
uc002fzx.2_3UTR			uc011ehg.1_3UTR				uc001vpi.3_3UTR								ENST00000258399	ENST00000233027	ENST00000226067	ENST00000320389
uc002fzz.2_3UTR			uc001zqo.2_3UTR				uc002wao.1_3UTR								ENST00000357671	ENST00000374881	ENST00000458593	ENST00000234739
uc010cla.1_3UTR			uc001zqp.2_3UTR				uc002wap.2_3UTR								ENST00000350591	ENST00000216420	ENST00000378501	ENST00000267859
uc002gbm.3_3UTR			uc002rhw.2_3UTR				uc001qjj.2_3UTR								ENST00000314289	ENST00000233627	ENST00000360475	ENST00000380629
uc002gby.1_3UTR			uc010yld.1_3UTR				uc003oyj.2_3UTR								ENST00000321998	ENST00000282058	ENST00000449969	ENST00000330938
uc002gce.2_3UTR			uc002kqe.2_3UTR				uc001ciu.2_3UTR								ENST00000341084	ENST00000373852	ENST00000553306	ENST00000264705
uc010cma.2_3UTR			uc001yqs.2_3UTR				uc003ojl.2_3UTR								ENST00000261847	ENST00000401021	ENST00000442742	ENST00000316448
uc002ggt.1_3UTR			uc001dxm.1_3UTR				uc002wbz.1_3UTR								ENST00000248673	ENST00000333137	ENST00000470540	ENST00000308394
uc002ghd.3_3UTR			uc003xky.1_3UTR				uc003uds.1_3UTR								ENST00000226440	ENST00000245457	ENST00000467337	ENST00000316355
uc002ghq.1_3UTR			uc002dtx.2_3UTR				uc003zwl.2_3UTR								ENST00000343987	ENST00000375446	ENST00000540445	ENST00000263645
uc002gpd.1_3UTR			uc002fsu.2_3UTR				uc004ddn.2_3UTR								ENST00000340736	ENST00000275532	ENST00000361704	ENST00000322008
uc002gpk.3_3UTR			uc002fsw.2_3UTR				uc002kvw.2_3UTR								ENST00000366862	ENST00000378494	ENST00000548682	ENST00000261769
uc010vwe.1_3UTR			uc011kbg.1_3UTR				uc002dva.1_3UTR								ENST00000262775	ENST00000380009	ENST00000321612	ENST00000498907
uc002gqc.2_3UTR			uc002ktt.1_3UTR				uc002dvc.1_3UTR								ENST00000237019	ENST00000244520	ENST00000310392	ENST00000283122
uc010cpl.1_3UTR			uc003ocn.3_3UTR				uc002dou.2_3UTR								ENST00000315927	ENST00000303688	ENST00000370742	ENST00000263097
uc002gra.3_3UTR			uc003dvo.2_3UTR				uc003twa.3_3UTR								ENST00000303236	ENST00000221804	ENST00000507741	ENST00000299335
uc002gsg.1_3UTR			uc003mnc.1_3UTR				uc001slb.2_3UTR								ENST00000240055	ENST00000205143	ENST00000563415	ENST00000262367
uc002gyl.3_3UTR			uc003fph.3_3UTR				uc010sqn.1_3UTR								ENST00000375820	ENST00000221200	ENST00000299853	ENST00000375203
uc002gyq.2_3UTR			uc003fpi.2_3UTR				uc003eey.2_3UTR								ENST00000281317	ENST00000394533	ENST00000458719	ENST00000265077
uc002gyt.2_3UTR			uc003pvy.3_3UTR				uc002ndw.2_3UTR								ENST00000361205	ENST00000373608	ENST00000400266	ENST00000230895
uc002gyw.3_3UTR			uc003pci.2_3UTR				uc001fdb.3_3UTR								ENST00000371620	ENST00000204549	ENST00000327555	ENST00000225792
uc002hat.2_3UTR			uc001cxd.2_3UTR				uc002pcj.3_3UTR								ENST00000368320	ENST00000393500	ENST00000371989	ENST00000264018
uc002hay.2_3UTR			uc001cpn.2_3UTR				uc002pck.3_3UTR								ENST00000378852	ENST00000400653	ENST00000394935	ENST00000322536
uc002haz.2_3UTR			uc001cpo.1_3UTR				uc002nav.2_3UTR								ENST00000336332	ENST00000200457	ENST00000411995	ENST00000378209
uc002hdy.3_3UTR			uc010omb.1_3UTR				uc002fpf.2_3UTR								ENST00000404826	ENST00000332439	ENST00000520317	ENST00000234198
uc010wbh.1_3UTR			uc002cqm.2_3UTR				uc001qhb.1_3UTR								ENST00000342192	ENST00000327283	ENST00000439669	ENST00000379802
uc002hfs.1_3UTR			uc003afy.3_3UTR				uc001bhg.1_3UTR								ENST00000257209	ENST00000173785	ENST00000572154	ENST00000239223
uc010csz.2_3UTR			uc001jrd.3_3UTR				uc010ehi.1_3UTR								ENST00000389961	ENST00000397545	ENST00000592444	ENST00000369583
uc002hhn.2_3UTR			uc002rxb.3_3UTR				uc010ehj.2_3UTR								ENST00000309305	ENST00000396751	ENST00000494688	ENST00000005340
uc002hjg.3_3UTR			uc003cpe.2_3UTR				uc004bgz.2_3UTR								ENST00000259997	ENST00000392526	ENST00000292901	ENST00000313143
uc002hjt.2_3UTR			uc001huw.2_3UTR				uc002isw.2_3UTR								ENST00000338376	ENST00000338820	ENST00000321327	ENST00000204961
uc002hqn.1_3UTR			uc004cvm.2_3UTR				uc003nel.2_3UTR								ENST00000258742	ENST00000375749	ENST00000531797	ENST00000358432
uc002hqs.2_3UTR			uc002tef.2_3UTR				uc003ihm.1_3UTR								ENST00000374726	ENST00000334035	ENST00000533383	ENST00000397312
uc002hrr.1_3UTR			uc001xjs.2_3UTR				uc010ioh.2_3UTR								ENST00000381844	ENST00000295903	ENST00000592964	ENST00000281821
uc010wee.1_3UTR			uc003ita.3_3UTR				uc001wip.3_3UTR								ENST00000336184	ENST00000235329	ENST00000248975	ENST00000369303
uc002hud.2_3UTR			uc002kah.1_3UTR				uc003wqh.2_3UTR								ENST00000356842	ENST00000263736	ENST00000513010	ENST00000366923
uc002hun.1_3UTR			uc003sor.3_3UTR				uc003wqi.2_3UTR								ENST00000229335	ENST00000358097	ENST00000391864	ENST00000281172
uc002hvi.2_3UTR			uc002kys.2_3UTR				uc004ajq.2_3UTR								ENST00000219439	ENST00000323039	ENST00000587734	ENST00000557016
uc010wfy.1_3UTR			uc002kyu.1_3UTR				uc002xak.2_3UTR								ENST00000367405	ENST00000371217	ENST00000367108	ENST00000511912
uc010wgd.1_3UTR			uc003yjf.2_3UTR				uc001tvt.1_3UTR								ENST00000284440	ENST00000333437	ENST00000573206	ENST00000306376
uc010cxx.2_3UTR			uc001lss.2_3UTR				uc010syw.1_3UTR								ENST00000389061	ENST00000379340	ENST00000451625	ENST00000320356
uc002ian.2_3UTR			uc001lsu.1_3UTR				uc003qjq.3_3UTR								ENST00000287202	ENST00000409423	ENST00000476272	ENST00000357430
uc010wgu.1_3UTR			uc001sbe.2_3UTR				uc001ree.2_3UTR								ENST00000381588	ENST00000375167	ENST00000279227	ENST00000220584
uc002icn.2_3UTR			uc001sbf.1_3UTR				uc003syw.3_3UTR								ENST00000409352	ENST00000377655	ENST00000259241	ENST00000394908
uc002icu.2_3UTR			uc004bjc.2_3UTR				uc002nxv.2_3UTR								ENST00000317133	ENST00000359803	ENST00000453507	ENST00000366672
uc002iee.3_3UTR			uc002ian.2_3UTR				uc010xsj.1_3UTR								ENST00000333209	ENST00000394236	ENST00000276699	ENST00000392701
uc010wis.1_3UTR			uc002icm.1_3UTR				uc010xsl.1_3UTR								ENST00000255764	ENST00000275815	ENST00000549913	ENST00000421699
uc002iga.2_3UTR			uc002agk.2_3UTR				uc003xnr.2_3UTR								ENST00000253039	ENST00000311177	ENST00000275189	ENST00000340645
uc010wiz.1_3UTR			uc010bgj.2_3UTR				uc001gpa.1_3UTR								ENST00000001008	ENST00000251849	ENST00000553977	ENST00000263915
uc002ihj.2_3UTR			uc002qks.1_3UTR				uc002ztf.2_3UTR								ENST00000381440	ENST00000289226	ENST00000460428	ENST00000404338
uc002iht.2_3UTR			uc003xqm.2_3UTR				uc003mxb.2_3UTR								ENST00000264634	ENST00000410066	ENST00000527591	ENST00000396060
uc002ikc.2_3UTR			uc002ank.2_3UTR				uc003ocn.3_3UTR								ENST00000355372	ENST00000357115	ENST00000341712	ENST00000357325
uc010wke.1_3UTR			uc002wxn.2_3UTR				uc003yll.2_3UTR								ENST00000389562	ENST00000268314	ENST00000395071	ENST00000250448
uc002ild.3_3UTR			uc002eid.1_3UTR				uc002joc.2_3UTR								ENST00000269141	ENST00000324771	ENST00000377504	ENST00000239165
uc010wkv.1_3UTR			uc003iog.2_3UTR				uc002jod.2_3UTR								ENST00000329463	ENST00000268074	ENST00000306346	ENST00000368455
uc010wla.1_3UTR			uc003ioi.2_3UTR				uc003ecc.2_3UTR								ENST00000358951	ENST00000395848	ENST00000356577	ENST00000258774
uc010wlf.1_3UTR			uc003adk.2_3UTR				uc003nrl.2_3UTR								ENST00000355029	ENST00000317744	ENST00000423266	ENST00000381344
uc002ine.3_3UTR			uc002hjy.1_3UTR				uc001pdi.3_3UTR								ENST00000352251	ENST00000307340	ENST00000566510	ENST00000335255
uc010dbg.2_3UTR			uc002hka.2_3UTR				uc001inv.2_3UTR								ENST00000366955	ENST00000395623	ENST00000576263	ENST00000361891
uc002inw.2_3UTR			uc002gsu.2_3UTR				uc010qby.1_3UTR								ENST00000331925	ENST00000273130	ENST00000449942	ENST00000302418
uc010wlq.1_3UTR			uc001efa.2_3UTR				uc003sxf.2_3UTR								ENST00000250113	ENST00000254908	ENST00000529384	ENST00000414838
uc002ioi.2_3UTR			uc003tpf.3_3UTR				uc003sxj.1_3UTR								ENST00000374980	ENST00000374723	ENST00000424545	ENST00000260731
uc002iom.2_3UTR			uc003azc.2_3UTR				uc002fjc.3_3UTR								ENST00000374220	ENST00000318962	ENST00000445543	ENST00000265056
uc002iow.2_3UTR			uc001hph.2_3UTR				uc010swe.1_3UTR								ENST00000300101	ENST00000264904	ENST00000402441	ENST00000367889
uc002iqt.2_3UTR			uc001vbz.3_3UTR				uc001sem.2_3UTR								ENST00000343813	ENST00000403787	ENST00000371369	ENST00000380338
uc002iso.2_3UTR			uc002iaz.2_3UTR				uc002jnd.2_3UTR								ENST00000378578	ENST00000374840	ENST00000417856	ENST00000261182
uc002iss.2_3UTR			uc010cyo.1_3UTR				uc004ewo.2_3UTR								ENST00000393469	ENST00000311734	ENST00000589975	ENST00000256854
uc002isw.2_3UTR			uc001ogy.1_3UTR				uc010hry.2_3UTR								ENST00000409648	ENST00000366711	ENST00000506399	ENST00000252711
uc002ith.1_3UTR			uc001fdz.1_3UTR				uc003ecm.2_3UTR								ENST00000374864	ENST00000269445	ENST00000512309	ENST00000247866
uc002itr.3_3UTR			uc001fec.1_3UTR				uc002ieu.2_3UTR								ENST00000360647	ENST00000393236	ENST00000508775	ENST00000329524
uc002iuk.3_3UTR			uc003zuw.1_3UTR				uc003adj.2_3UTR								ENST00000263181	ENST00000217026	ENST00000344022	ENST00000379775
uc002iur.2_3UTR			uc003eoh.2_3UTR				uc003gde.3_3UTR								ENST00000333421	ENST00000334352	ENST00000397272	ENST00000335686
uc010dcj.2_3UTR			uc001cnz.2_3UTR				uc003bbz.2_3UTR								ENST00000265087	ENST00000274203	ENST00000417981	ENST00000291547
uc002ivj.2_3UTR			uc002vdn.2_3UTR				uc001iqn.3_3UTR								ENST00000361631	ENST00000403716	ENST00000555617	ENST00000070846
uc002iwe.1_3UTR			uc001ajf.1_3UTR				uc001wli.3_3UTR								ENST00000276898	ENST00000348428	ENST00000398174	ENST00000366690
uc002iwj.2_3UTR			uc002zfx.2_3UTR				uc010aky.2_3UTR								ENST00000241051	ENST00000383366	ENST00000560081	ENST00000396307
uc002ixa.3_3UTR			uc002hhh.3_3UTR				uc001hwf.2_3UTR								ENST00000393085	ENST00000346333	ENST00000455893	ENST00000307980
uc002ixq.1_3UTR			uc002spr.2_3UTR				uc011kyr.1_3UTR								ENST00000369603	ENST00000389378	ENST00000397411	ENST00000379565
uc002izo.2_3UTR			uc010fgl.2_3UTR				uc002ddo.2_3UTR								ENST00000289228	ENST00000376590	ENST00000433153	ENST00000255390
uc002jbc.2_3UTR			uc010fgm.1_3UTR				uc003dvn.2_3UTR								ENST00000370410	ENST00000404963	ENST00000361529	ENST00000453386
uc002jfc.2_3UTR			uc002odm.1_3UTR				uc009wul.2_3UTR								ENST00000332468	ENST00000338130	ENST00000572335	ENST00000299798
uc002jfi.2_3UTR			uc004bjw.2_3UTR				uc003pcd.1_3UTR								ENST00000331327	ENST00000256925	ENST00000435041	ENST00000361204
uc002jfx.3_3UTR			uc001eyb.1_3UTR				uc002rbk.1_3UTR								ENST00000274547	ENST00000262776	ENST00000454514	ENST00000367446
uc002jgg.2_3UTR			uc001eyc.1_3UTR				uc002rbl.2_3UTR								ENST00000296642	ENST00000371625	ENST00000311502	ENST00000313843
uc002jhl.2_3UTR			uc001oxh.1_3UTR				uc002rbm.2_3UTR								ENST00000354193	ENST00000292644	ENST00000418485	ENST00000380377
uc010dfg.2_3UTR			uc003vrp.1_3UTR				uc002rbn.1_3UTR								ENST00000370435	ENST00000254998	ENST00000394877	ENST00000374994
uc002jjj.3_3UTR			uc003fdn.2_3UTR				uc002rpu.2_3UTR								ENST00000314700	ENST00000236067	ENST00000499023	ENST00000299697
uc002jmm.2_3UTR			uc010dpd.2_3UTR				uc011bkt.1_3UTR								ENST00000256190	ENST00000336761	ENST00000308986	ENST00000321105
uc002jnd.2_3UTR			uc003xos.2_3UTR				uc003olh.2_3UTR								ENST00000372919	ENST00000407936	ENST00000443520	ENST00000389682
uc002jny.3_3UTR			uc001vzr.2_3UTR				uc003uwi.2_3UTR								ENST00000409432	ENST00000339126	ENST00000409075	ENST00000377390
uc002jpl.2_3UTR			uc003lam.1_3UTR				uc003xkl.1_3UTR								ENST00000266712	ENST00000374919	ENST00000263150	ENST00000306052
uc002jpt.2_3UTR			uc002xmy.2_3UTR				uc003xko.1_3UTR								ENST00000336130	ENST00000250076	ENST00000469452	ENST00000265062
uc002jsv.2_3UTR			uc011lai.1_3UTR				uc003biy.2_3UTR								ENST00000340139	ENST00000253031	ENST00000566361	ENST00000375964
uc010wth.1_3UTR			uc011lak.1_3UTR				uc003dov.3_3UTR								ENST00000247178	ENST00000392953	ENST00000546705	ENST00000396172
uc002jvy.1_3UTR			uc001ecj.1_3UTR				uc002obh.1_3UTR								ENST00000240922	ENST00000255039	ENST00000514751	ENST00000377072
uc002jxc.2_3UTR			uc003ozg.3_3UTR				uc010muw.2_3UTR								ENST00000291572	ENST00000264033	ENST00000397298	ENST00000261692
uc002jxe.2_3UTR			uc001mik.1_3UTR				uc001xtc.1_3UTR								ENST00000367549	ENST00000281828	ENST00000457737	ENST00000216727
uc002jxs.2_3UTR			uc003qmo.1_3UTR				uc003uar.1_3UTR								ENST00000322652	ENST00000369122	ENST00000543277	ENST00000240316
uc002kaf.2_3UTR			uc003qmp.1_3UTR				uc010aje.1_3UTR								ENST00000366991	ENST00000344698	ENST00000532814	ENST00000218348
uc002kai.1_3UTR			uc001yqb.2_3UTR				uc002hoh.1_3UTR								ENST00000336273	ENST00000317876	ENST00000419748	ENST00000307078
uc002kdp.2_3UTR			uc001lkv.1_3UTR				uc002hoj.1_3UTR								ENST00000230048	ENST00000359947	ENST00000420175	ENST00000460680
uc002kfq.2_3UTR			uc010qut.1_3UTR				uc004agw.1_3UTR								ENST00000367576	ENST00000369005	ENST00000251334	ENST00000394886
uc002kkm.2_3UTR			uc002pln.1_3UTR				uc003ufo.2_3UTR								ENST00000327482	ENST00000309691	ENST00000561030	ENST00000261890
uc002kky.2_3UTR			uc002rvt.2_3UTR				uc002kfw.1_3UTR								ENST00000325845	ENST00000368424	ENST00000308748	ENST00000261609
uc010wzi.1_3UTR			uc003jas.2_3UTR				uc010wvs.1_3UTR								ENST00000367446	ENST00000354673	ENST00000284481	ENST00000381801
uc002knp.2_3UTR			uc003jat.1_3UTR				uc002wkh.2_3UTR								ENST00000356853	ENST00000338257	ENST00000555517	ENST00000180173
uc010wzo.1_3UTR			uc010isw.1_3UTR				uc002ihv.2_3UTR								ENST00000335154	ENST00000260382	ENST00000579344	ENST00000323456
uc002kok.2_3UTR			uc002moc.3_3UTR				uc002dug.3_3UTR								ENST00000374437	ENST00000358871	ENST00000276105	ENST00000331320
uc002kqm.2_3UTR			uc002mod.2_3UTR				uc002jtm.2_3UTR								ENST00000372146	ENST00000249504	ENST00000369041	ENST00000543571
uc002krj.1_3UTR			uc002bqo.2_3UTR				uc002eka.2_3UTR								ENST00000395412	ENST00000393399	ENST00000337672	ENST00000374198
uc002krg.2_3UTR			uc010uqt.1_3UTR				uc002rmo.2_3UTR								ENST00000355431	ENST00000343010	ENST00000398376	ENST00000324862
uc002krr.2_3UTR			uc004axr.3_3UTR				uc002vqg.3_3UTR								ENST00000367651	ENST00000362061	ENST00000528499	ENST00000393600
uc010dlg.2_3UTR			uc002eza.2_3UTR				uc002vqi.3_3UTR								ENST00000272321	ENST00000332782	ENST00000580779	ENST00000288207
uc002ksm.1_3UTR			uc002wlk.2_3UTR				uc002xgd.1_3UTR								ENST00000339444	ENST00000282397	ENST00000306688	ENST00000262477
uc002ktj.1_3UTR			uc010gbi.2_3UTR				uc001cch.2_3UTR								ENST00000356483	ENST00000360009	ENST00000526798	ENST00000274459
uc002ktp.2_3UTR			uc003ooc.2_3UTR				uc009vvk.1_3UTR								ENST00000373939	ENST00000252595	ENST00000530748	ENST00000590247
uc002ktt.1_3UTR			uc003mbh.2_3UTR				uc003cgk.2_3UTR								ENST00000306773	ENST00000333172	ENST00000556077	ENST00000323039
uc002kvl.2_3UTR			uc003mbi.2_3UTR				uc002shg.2_3UTR								ENST00000395965	ENST00000256433	ENST00000216214	ENST00000299543
uc010xbi.1_3UTR			uc001tkk.1_3UTR				uc003nkc.1_3UTR								ENST00000267422	ENST00000371156	ENST00000336331	ENST00000234301
uc002kwi.3_3UTR			uc003psh.2_3UTR				uc002jyz.3_3UTR								ENST00000376048	ENST00000394867	ENST00000310803	ENST00000369367
uc002kwu.3_3UTR			uc003cbn.2_3UTR				uc002jza.2_3UTR								ENST00000261427	ENST00000360697	ENST00000507232	ENST00000368865
uc002kxg.2_3UTR			uc003cvt.2_3UTR				uc002jzd.2_3UTR								ENST00000295087	ENST00000296387	ENST00000371210	ENST00000261892
uc010dmw.2_3UTR			uc004avh.2_3UTR				uc002iqb.2_3UTR								ENST00000397239	ENST00000377988	ENST00000399974	ENST00000354185
uc002lbx.2_3UTR			uc004avi.3_3UTR				uc003gch.2_3UTR								ENST00000373053	ENST00000227155	ENST00000368915	ENST00000360541
uc002lcu.2_3UTR			uc001tjr.3_3UTR				uc010ibq.2_3UTR								ENST00000293860	ENST00000368463	ENST00000371608	ENST00000392845
uc002ldg.2_3UTR			uc003mub.2_3UTR				uc004bse.2_3UTR								ENST00000298767	ENST00000303921	ENST00000233957	ENST00000367590
uc002ldm.1_3UTR			uc001rcs.2_3UTR				uc001say.2_3UTR								ENST00000368357	ENST00000359704	ENST00000462155	ENST00000354992
uc002lfb.3_3UTR			uc002xfc.1_3UTR				uc001kzd.2_3UTR								ENST00000330342	ENST00000383082	ENST00000425699	ENST00000605788
uc002lfc.3_3UTR			uc002xfd.1_3UTR				uc001evj.2_3UTR								ENST00000274140	ENST00000282406	ENST00000548974	ENST00000372391
uc010dph.1_3UTR			uc001bbw.2_3UTR				uc003aeb.2_3UTR								ENST00000374011	ENST00000400519	ENST00000396675	ENST00000261991
uc002lgo.2_3UTR			uc009vpi.1_3UTR				uc001qdl.1_3UTR								ENST00000265734	ENST00000394885	ENST00000409458	ENST00000358008
uc010xea.1_3UTR			uc002vfy.2_3UTR				uc001qdn.1_3UTR								ENST00000291547	ENST00000215906	ENST00000373741	ENST00000367103
uc002lic.2_3UTR			uc003vks.2_3UTR				uc011lua.1_3UTR								ENST00000380629	ENST00000281228	ENST00000483364	ENST00000497454
uc002lim.2_3UTR			uc003vkt.1_3UTR				uc002rmu.2_3UTR								ENST00000396710	ENST00000261254	ENST00000503216	ENST00000361101
uc002liq.2_3UTR			uc003exc.1_3UTR				uc002rmv.2_3UTR								ENST00000393860	ENST00000221114	ENST00000536350	ENST00000333188
uc002liu.1_3UTR			uc001cix.2_3UTR				uc001uxf.2_3UTR								ENST00000369754	ENST00000227495	ENST00000392112	ENST00000370951
uc010dpw.2_3UTR			uc010qii.1_3UTR				uc003zpx.2_3UTR								ENST00000397786	ENST00000406955	ENST00000535992	ENST00000300651
uc002lix.2_3UTR			uc002wqy.2_3UTR				uc001lgz.2_3UTR								ENST00000358666	ENST00000303071	ENST00000485460	ENST00000306851
uc010xez.1_3UTR			uc001csi.3_3UTR				uc002csb.2_3UTR								ENST00000407236	ENST00000369304	ENST00000498664	ENST00000371711
uc002llx.2_3UTR			uc003tkh.1_3UTR				uc002csc.2_3UTR								ENST00000264893	ENST00000392328	ENST00000221419	ENST00000403027
uc002lqs.1_3UTR			uc002bcd.2_3UTR				uc001pwl.3_3UTR								ENST00000374751	ENST00000381192	ENST00000519523	ENST00000054666
uc002lre.3_3UTR			uc001sdb.3_3UTR				uc004euj.2_3UTR								ENST00000370272	ENST00000380155	ENST00000296525	ENST00000215730
uc002lrp.2_3UTR			uc010soh.1_3UTR				uc001kuk.3_3UTR								ENST00000327300	ENST00000296603	ENST00000586835	ENST00000217515
uc002lsm.2_3UTR			uc002oic.2_3UTR				uc001kul.3_3UTR								ENST00000326799	ENST00000361055	ENST00000591843	ENST00000504154
uc010dsq.2_3UTR			uc001qcf.3_3UTR				uc002pja.1_3UTR								ENST00000396654	ENST00000382688	ENST00000481646	ENST00000252108
uc010dsu.2_3UTR			uc001qcg.3_3UTR				uc002mgk.1_3UTR								ENST00000310653	ENST00000251127	ENST00000508064	ENST00000260970
uc002lup.1_3UTR			uc003jvs.3_3UTR				uc002kaw.1_3UTR								ENST00000261210	ENST00000349394	ENST00000373222	ENST00000554719
uc002lut.1_3UTR			uc010ixd.1_3UTR				uc003nwn.2_3UTR								ENST00000178638	ENST00000265594	ENST00000253382	ENST00000375712
uc002lvy.2_3UTR			uc010dad.1_3UTR				uc001lyf.2_3UTR								ENST00000316334	ENST00000359326	ENST00000572944	ENST00000287727
uc010xhq.1_3UTR			uc002hxb.1_3UTR				uc010ygt.1_3UTR								ENST00000394168	ENST00000318967	ENST00000303296	ENST00000376387
uc002lze.2_3UTR			uc002uwq.2_3UTR				uc002gks.2_3UTR								ENST00000398805	ENST00000304177	ENST00000374843	ENST00000488633
uc002lzi.2_3UTR			uc001ryb.2_3UTR				uc001qnp.1_3UTR								ENST00000342584	ENST00000324068	ENST00000206249	ENST00000272645
uc010dud.2_3UTR			uc010snf.1_3UTR				uc001hac.2_3UTR								ENST00000395568	ENST00000297533	ENST00000524396	ENST00000259241
uc002mbl.3_3UTR			uc002wbk.2_3UTR				uc011coo.1_3UTR								ENST00000407324	ENST00000248996	ENST00000371222	ENST00000260526
uc002mgb.2_3UTR			uc010zow.1_3UTR				uc001faw.2_3UTR								ENST00000281129	ENST00000318316	ENST00000311585	ENST00000377245
uc002mjb.2_3UTR			uc002rxq.3_3UTR				uc001uyy.2_3UTR								ENST00000368563	ENST00000357586	ENST00000360074	ENST00000308025
uc002mkx.2_3UTR			uc001ohy.3_3UTR				uc001upj.2_3UTR								ENST00000254250	ENST00000335870	ENST00000418486	ENST00000173229
uc010dxf.1_3UTR			uc003krk.2_3UTR				uc002hhn.2_3UTR								ENST00000368323	ENST00000222247	ENST00000576185	ENST00000397588
uc002moo.2_3UTR			uc001snf.1_3UTR				uc003yjd.2_3UTR								ENST00000276072	ENST00000216034	ENST00000395308	ENST00000368068
uc002mop.1_3UTR			uc001kcs.1_3UTR				uc010mbp.1_3UTR								ENST00000314191	ENST00000217537	ENST00000497810	ENST00000263390
uc002mpq.2_3UTR			uc003kfh.1_3UTR				uc003cfa.1_3UTR								ENST00000379177	ENST00000270142	ENST00000398951	ENST00000303236
uc010xlo.1_3UTR			uc003kfi.1_3UTR				uc001ate.3_3UTR								ENST00000343150	ENST00000343599	ENST00000524458	ENST00000383791
uc002mtz.2_3UTR			uc002kqf.2_3UTR				uc009vne.1_3UTR								ENST00000368361	ENST00000292894	ENST00000423908	ENST00000258416
uc002mud.2_3UTR			uc010dla.1_3UTR				uc003hqe.3_3UTR								ENST00000256078	ENST00000405375	ENST00000429547	ENST00000369076
uc002mup.2_3UTR			uc002ufk.2_3UTR				uc003tbv.1_3UTR								ENST00000025008	ENST00000301587	ENST00000361895	ENST00000491143
uc002muu.2_3UTR			uc002wsf.1_3UTR				uc004clq.1_3UTR								ENST00000247461	ENST00000256079	ENST00000454859	ENST00000264249
uc002mvu.2_3UTR			uc003nem.2_3UTR				uc011mer.1_3UTR								ENST00000254675	ENST00000262457	ENST00000419611	ENST00000164305
uc002mwm.2_3UTR			uc002sea.3_3UTR				uc002alz.2_3UTR								ENST00000392784	ENST00000356860	ENST00000446450	ENST00000394718
uc002mxv.2_3UTR			uc003pkn.2_3UTR				uc004emd.2_3UTR								ENST00000394991	ENST00000257829	ENST00000546370	ENST00000269122
uc002mye.2_3UTR			uc003pko.3_3UTR				uc010taa.1_3UTR								ENST00000321356	ENST00000356443	ENST00000217305	ENST00000339430
uc002nav.2_3UTR			uc002upb.2_3UTR				uc003ssh.2_3UTR								ENST00000338963	ENST00000278379	ENST00000588388	ENST00000216484
uc002nbb.3_3UTR			uc011bac.1_3UTR				uc003you.2_3UTR								ENST00000254260	ENST00000373391	ENST00000395462	ENST00000237264
uc002nei.1_3UTR			uc001svv.2_3UTR				uc002zvl.2_3UTR								ENST00000309733	ENST00000298966	ENST00000563819	ENST00000238497
uc002nen.1_3UTR			uc001svw.1_3UTR				uc002mxh.1_3UTR								ENST00000345877	ENST00000309295	ENST00000563517	ENST00000250124
uc002nfq.2_3UTR			uc001ppp.2_3UTR				uc003wxs.2_3UTR								ENST00000335515	ENST00000288167	ENST00000528048	ENST00000234831
uc002ngd.2_3UTR			uc001pwq.2_3UTR				uc010lsz.2_3UTR								ENST00000297151	ENST00000221130	ENST00000378694	ENST00000287322
uc002ngi.3_3UTR			uc001ati.2_3UTR				uc002bel.2_3UTR								ENST00000265293	ENST00000410051	ENST00000422392	ENST00000278903
uc002niz.2_3UTR			uc002xaf.2_3UTR				uc010bli.1_3UTR								ENST00000398417	ENST00000230260	ENST00000374115	ENST00000374050
uc002nkn.2_3UTR			uc003ekf.2_3UTR				uc010blj.1_3UTR								ENST00000284617	ENST00000318876	ENST00000370663	ENST00000292475
uc002nsd.2_3UTR			uc010hss.2_3UTR				uc001dzf.2_3UTR								ENST00000250454	ENST00000404801	ENST00000436320	ENST00000296102
uc002nss.2_3UTR			uc002jvc.2_3UTR				uc009wfr.2_3UTR								ENST00000326232	ENST00000337090	ENST00000513437	ENST00000578049
uc002ntd.2_3UTR			uc002jve.1_3UTR				uc003qnt.2_3UTR								ENST00000275732	ENST00000283254	ENST00000527284	ENST00000263559
uc002nue.2_3UTR			uc002jvf.2_3UTR				uc003nku.3_3UTR								ENST00000371712	ENST00000203629	ENST00000367618	ENST00000371996
uc002nup.2_3UTR			uc004cwu.2_3UTR				uc010quy.1_3UTR								ENST00000354379	ENST00000372269	ENST00000545673	ENST00000340385
uc002nuv.2_3UTR			uc002koj.2_3UTR				uc002fyq.3_3UTR								ENST00000326446	ENST00000343597	ENST00000313654	ENST00000358372
uc002nvb.3_3UTR			uc003zwh.2_3UTR				uc002fys.3_3UTR								ENST00000259365	ENST00000306984	ENST00000555644	ENST00000292433
uc002nvl.2_3UTR			uc010ivp.2_3UTR				uc001sfh.3_3UTR								ENST00000316212	ENST00000376265	ENST00000370922	ENST00000286091
uc002nxh.1_3UTR			uc001cci.2_3UTR				uc011cyz.1_3UTR								ENST00000394181	ENST00000380542	ENST00000400664	ENST00000339365
uc002oak.1_3UTR			uc003hhk.2_3UTR				uc001zot.2_3UTR								ENST00000260803	ENST00000322282	ENST00000269321	ENST00000252699
uc002oav.2_3UTR			uc003ati.2_3UTR				uc001zou.2_3UTR								ENST00000397137	ENST00000367048	ENST00000442104	ENST00000439696
uc010eei.2_3UTR			uc003atj.1_3UTR				uc002kuf.2_3UTR								ENST00000397762	ENST00000395310	ENST00000562649	ENST00000279242
uc002obi.1_3UTR			uc003chj.2_3UTR				uc003wfw.2_3UTR								ENST00000405508	ENST00000293995	ENST00000370493	ENST00000401084
uc002ocj.1_3UTR			uc010hgu.2_3UTR				uc002esm.2_3UTR								ENST00000310954	ENST00000379925	ENST00000395794	ENST00000046640
uc002odq.3_3UTR			uc002nus.3_3UTR				uc002jru.1_3UTR								ENST00000336440	ENST00000373109	ENST00000569693	ENST00000408954
uc002oee.1_3UTR			uc002wnq.1_3UTR				uc003qin.2_3UTR								ENST00000406474	ENST00000330173	ENST00000482060	ENST00000270223
uc010xtl.1_3UTR			uc002grd.2_3UTR				uc001eyn.1_3UTR								ENST00000324843	ENST00000264908	ENST00000424679	ENST00000251081
uc002ofn.1_3UTR			uc001xjv.3_3UTR				uc003cxc.3_3UTR								ENST00000252455	ENST00000380773	ENST00000432522	ENST00000368408
uc010efm.2_3UTR			uc002nuq.3_3UTR				uc004dun.1_3UTR								ENST00000382247	ENST00000257359	ENST00000452684	ENST00000361445
uc002oia.2_3UTR			uc002pbh.2_3UTR				uc004cum.1_3UTR								ENST00000301399	ENST00000380548	ENST00000511070	ENST00000254108
uc002ojo.1_3UTR			uc002pbl.3_3UTR				uc004cur.1_3UTR								ENST00000293879	ENST00000229277	ENST00000555591	ENST00000373548
uc002okj.1_3UTR			uc003pfe.3_3UTR				uc011mif.1_3UTR								ENST00000262554	ENST00000278968	ENST00000497783	ENST00000380749
uc002olm.2_3UTR			uc001hpk.2_3UTR				uc001xcs.2_3UTR								ENST00000316423	ENST00000376767	ENST00000558753	ENST00000265986
uc010xvj.1_3UTR			uc003ctj.2_3UTR				uc002pka.2_3UTR								ENST00000225719	ENST00000399450	ENST00000527424	ENST00000341776
uc002ono.2_3UTR			uc001shm.2_3UTR				uc003pvy.3_3UTR								ENST00000345617	ENST00000262097	ENST00000396776	ENST00000379472
uc002oqb.3_3UTR			uc003fqs.2_3UTR				uc004dby.2_3UTR								ENST00000373720	ENST00000367261	ENST00000435546	ENST00000455537
uc010xwa.1_3UTR			uc002ecd.1_3UTR				uc002vhm.1_3UTR								ENST00000291386	ENST00000306682	ENST00000535737	ENST00000332345
uc002osz.1_3UTR			uc001xbr.2_3UTR				uc002vhn.2_3UTR								ENST00000343936	ENST00000372648	ENST00000434806	ENST00000262027
uc002otf.1_3UTR			uc002wty.2_3UTR				uc001pmd.2_3UTR								ENST00000286713	ENST00000308219	ENST00000403362	ENST00000303391
uc002oxw.1_3UTR			uc001noh.2_3UTR				uc002flu.2_3UTR								ENST00000361786	ENST00000206765	ENST00000358944	ENST00000545170
uc002oyb.1_3UTR			uc003sqe.3_3UTR				uc003dqn.2_3UTR								ENST00000380437	ENST00000238558	ENST00000545457	ENST00000288235
uc010ejg.2_3UTR			uc001evp.1_3UTR				uc001ouz.2_3UTR								ENST00000256497	ENST00000261772	ENST00000543751	ENST00000369977
uc002pat.2_3UTR			uc002xpp.2_3UTR				uc002lzg.2_3UTR								ENST00000322886	ENST00000364810	ENST00000415385	ENST00000355749
uc010xxk.1_3UTR			uc003mdw.2_3UTR				uc002yxz.2_3UTR								ENST00000345127	ENST00000297508	ENST00000564387	ENST00000301457
uc010ekp.2_3UTR			uc002iqr.2_3UTR				uc003dvo.2_3UTR								ENST00000325307	ENST00000340309	ENST00000549033	ENST00000233190
uc002pfs.2_3UTR			uc002xoh.1_3UTR				uc003yby.1_3UTR								ENST00000342295	ENST00000342989	ENST00000379289	ENST00000219479
uc010ekv.2_3UTR			uc001kvv.2_3UTR				uc003fov.2_3UTR								ENST00000240423	ENST00000272462	ENST00000394203	ENST00000393232
uc002pga.3_3UTR			uc002zek.2_3UTR				uc002jud.2_3UTR								ENST00000305949	ENST00000304895	ENST00000409041	ENST00000529010
uc002pja.1_3UTR			uc003nda.2_3UTR				uc002jue.2_3UTR								ENST00000378455	ENST00000296097	ENST00000485649	ENST00000285848
uc002pjd.2_3UTR			uc004bqr.1_3UTR				uc003oeb.2_3UTR								ENST00000229922	ENST00000393198	ENST00000510786	ENST00000603815
uc002pjp.1_3UTR			uc003lsk.3_3UTR				uc002efi.1_3UTR								ENST00000295897	ENST00000308710	ENST00000539735	ENST00000225655
uc010xzs.1_3UTR			uc003lsl.2_3UTR				uc003jfd.2_3UTR								ENST00000295633	ENST00000263671	ENST00000439383	ENST00000419445
uc002pnz.2_3UTR			uc001dba.1_3UTR				uc002duf.1_3UTR								ENST00000340622	ENST00000350796	ENST00000337569	ENST00000222254
uc002pob.1_3UTR			uc001dbe.1_3UTR				uc004dyc.2_3UTR								ENST00000381633	ENST00000264661	ENST00000301587	ENST00000376573
uc002poj.2_3UTR			uc009wak.1_3UTR				uc010ous.1_3UTR								ENST00000331320	ENST00000276708	ENST00000552653	ENST00000300093
uc002pop.1_3UTR			uc001baf.2_3UTR				uc002dzt.1_3UTR								ENST00000209827	ENST00000296702	ENST00000412363	ENST00000355899
uc002poq.2_3UTR			uc001bag.1_3UTR				uc002dzv.2_3UTR								ENST00000369850	ENST00000293760	ENST00000419781	ENST00000353107
uc002pql.3_3UTR			uc001cce.1_3UTR				uc002ckh.3_3UTR								ENST00000322563	ENST00000376281	ENST00000539629	ENST00000356924
uc010eqe.2_3UTR			uc001wxg.3_3UTR				uc002jje.2_3UTR								ENST00000335508	ENST00000340630	ENST00000540028	ENST00000414533
uc002qbu.2_3UTR			uc004dra.1_3UTR				uc001mwu.3_3UTR								ENST00000325748	ENST00000277010	ENST00000367160	ENST00000264515
uc002qds.2_3UTR			uc003idu.3_3UTR				uc001jkv.2_3UTR								ENST00000381410	ENST00000323348	ENST00000566724	ENST00000370355
uc010yfs.1_3UTR			uc003hmr.2_3UTR				uc001jlb.1_3UTR								ENST00000194530	ENST00000245983	ENST00000542303	ENST00000336735
uc002qkw.1_3UTR			uc003yvn.2_3UTR				uc002vbe.2_3UTR								ENST00000262225	ENST00000223051	ENST00000232888	ENST00000357214
uc002qlj.3_3UTR			uc001mpk.2_3UTR				uc001awv.1_3UTR								ENST00000322598	ENST00000368128	ENST00000338950	ENST00000312960
uc002qlt.2_3UTR			uc001xdj.1_3UTR				uc002nhc.1_3UTR								ENST00000357308	ENST00000361600	ENST00000454590	ENST00000290399
uc002qob.2_3UTR			uc001sxx.2_3UTR				uc001urx.2_3UTR								ENST00000361283	ENST00000315567	ENST00000341937	ENST00000376499
uc002qog.2_3UTR			uc001sya.2_3UTR				uc010tdo.1_3UTR								ENST00000392170	ENST00000374675	ENST00000551420	ENST00000317509
uc010eua.1_3UTR			uc010sua.1_3UTR				uc003zvu.2_3UTR								ENST00000369426	ENST00000301391	ENST00000473869	ENST00000216037
uc002qpk.2_3UTR			uc002olx.2_3UTR				uc010txq.1_3UTR								ENST00000256216	ENST00000392341	ENST00000370862	ENST00000316881
uc002qpo.2_3UTR			uc010egq.2_3UTR				uc004flp.2_3UTR								ENST00000380345	ENST00000260359	ENST00000259216	ENST00000346541
uc002qqa.2_3UTR			uc002sdm.2_3UTR				uc001bal.2_3UTR								ENST00000239461	ENST00000313028	ENST00000328313	ENST00000314607
uc010yhp.1_3UTR			uc001lyd.2_3UTR				uc001zny.2_3UTR								ENST00000361059	ENST00000289094	ENST00000554557	ENST00000353904
uc002qru.3_3UTR			uc003aog.3_3UTR				uc003mlx.2_3UTR								ENST00000265260	ENST00000262895	ENST00000535002	ENST00000402676
uc002wea.2_3UTR			uc003aop.3_3UTR				uc004bib.1_3UTR								ENST00000340677	ENST00000326958	ENST00000360803	ENST00000374825
uc002wfw.3_3UTR			uc001opa.2_3UTR				uc004bic.2_3UTR								ENST00000389488	ENST00000354725	ENST00000488594	ENST00000330165
uc010zpv.1_3UTR			uc002xbt.2_3UTR				uc001lxc.2_3UTR								ENST00000264993	ENST00000392676	ENST00000261245	ENST00000311806
uc002wjf.1_3UTR			uc001lmf.1_3UTR				uc002suf.2_3UTR								ENST00000025301	ENST00000233331	ENST00000446179	ENST00000253778
uc002wkt.1_3UTR			uc003fxb.1_3UTR				uc001iiv.2_3UTR								ENST00000324947	ENST00000405853	ENST00000568473	ENST00000163416
uc002wlf.2_3UTR			uc002gia.1_3UTR				uc003zwh.2_3UTR								ENST00000377386	ENST00000262424	ENST00000538075	ENST00000354618
uc010zrh.1_3UTR			uc003exn.3_3UTR				uc003crs.2_3UTR								ENST00000370775	ENST00000367558	ENST00000401694	ENST00000333646
uc002wqe.2_3UTR			uc002eed.2_3UTR				uc003crt.2_3UTR								ENST00000370390	ENST00000296380	ENST00000559580	ENST00000397786
uc002wra.1_3UTR			uc001sjw.1_3UTR				uc001kna.2_3UTR								ENST00000326756	ENST00000319264	ENST00000526313	ENST00000262077
uc002wrf.3_3UTR			uc001sjz.2_3UTR				uc010oer.1_3UTR								ENST00000401583	ENST00000372642	ENST00000514429	ENST00000312521
uc002wrq.2_3UTR			uc002rsk.2_3UTR				uc003ikc.2_3UTR								ENST00000374553	ENST00000339364	ENST00000262717	ENST00000399151
uc002wrs.2_3UTR			uc003aul.2_3UTR				uc002vvn.2_3UTR								ENST00000327946	ENST00000389862	ENST00000452312	ENST00000309657
uc002wuu.1_3UTR			uc010gxi.2_3UTR				uc002dmm.2_3UTR								ENST00000380221	ENST00000409189	ENST00000242108	ENST00000263196
uc002wwp.1_3UTR			uc002apu.1_3UTR				uc002dmp.2_3UTR								ENST00000265069	ENST00000320557	ENST00000299752	ENST00000262375
uc002wxd.2_3UTR			uc001iok.2_3UTR				uc010vcc.1_3UTR								ENST00000373912	ENST00000247226	ENST00000381913	ENST00000261601
uc010ztu.1_3UTR			uc001ion.2_3UTR				uc002twg.2_3UTR								ENST00000228865	ENST00000343916	ENST00000590477	ENST00000219473
uc002wyh.2_3UTR			uc002gwj.2_3UTR				uc003pzg.2_3UTR								ENST00000358757	ENST00000287706	ENST00000577511	ENST00000375137
uc002wzu.3_3UTR			uc003mhy.2_3UTR				uc001glb.1_3UTR								ENST00000409990	ENST00000255389	ENST00000513206	ENST00000324198
uc002xaa.2_3UTR			uc001hpw.2_3UTR				uc001glc.2_3UTR								ENST00000392262	ENST00000318110	ENST00000423969	ENST00000555528
uc010ges.2_3UTR			uc002jpl.2_3UTR				uc009wwx.1_3UTR								ENST00000314759	ENST00000360578	ENST00000548830	ENST00000262053
uc002xfn.2_3UTR			uc010pvl.1_3UTR				uc009ypl.1_3UTR								ENST00000305747	ENST00000405159	ENST00000338448	ENST00000376663
uc002xhc.2_3UTR			uc002xmt.2_3UTR				uc002aqm.2_3UTR								ENST00000334746	ENST00000359548	ENST00000412770	ENST00000291295
uc002xiz.2_3UTR			uc003cfx.2_3UTR				uc002aqn.1_3UTR								ENST00000294304	ENST00000359187	ENST00000435700	ENST00000264033
uc002xki.2_3UTR			uc011axv.1_3UTR				uc002aqp.1_3UTR								ENST00000369663	ENST00000215587	ENST00000383065	ENST00000310942
uc010zwp.1_3UTR			uc001lec.2_3UTR				uc004dfj.3_3UTR								ENST00000331886	ENST00000273153	ENST00000358246	ENST00000520429
uc002xmu.2_3UTR			uc003kgx.1_3UTR				uc001cqr.2_3UTR								ENST00000308448	ENST00000400451	ENST00000576267	ENST00000303004
uc010ggx.2_3UTR			uc001mlx.1_3UTR				uc001ewn.2_3UTR								ENST00000340967	ENST00000228264	ENST00000413197	ENST00000408965
uc002xpp.2_3UTR			uc009ygr.1_3UTR				uc003mbu.1_3UTR								ENST00000395884	ENST00000373866	ENST00000308448	ENST00000557258
uc010zyc.1_3UTR			uc004aay.2_3UTR				uc001dsi.1_3UTR								ENST00000262367	ENST00000393261	ENST00000517806	ENST00000354336
uc002xuw.2_3UTR			uc001usw.2_3UTR				uc004cer.2_3UTR								ENST00000377524	ENST00000368072	ENST00000261303	ENST00000375048
uc010zys.1_3UTR			uc001huu.3_3UTR				uc010xqt.1_3UTR								ENST00000274071	ENST00000399053	ENST00000306078	ENST00000398557
uc002xvo.2_3UTR			uc002bwn.3_3UTR				uc001tpm.2_3UTR								ENST00000325212	ENST00000301061	ENST00000441435	ENST00000246949
uc002xwq.3_3UTR			uc010bpa.1_3UTR				uc001oiv.2_3UTR								ENST00000373036	ENST00000366353	ENST00000547472	ENST00000263620
uc002xxg.1_3UTR			uc002cmw.3_3UTR				uc001oiw.1_3UTR								ENST00000368073	ENST00000398892	ENST00000398536	ENST00000343380
uc002xxo.1_3UTR			uc001npp.2_3UTR				uc009yrj.2_3UTR								ENST00000226230	ENST00000003912	ENST00000418940	ENST00000228741
uc010zzi.1_3UTR			uc009ymy.1_3UTR				uc010rpj.1_3UTR								ENST00000369535	ENST00000330394	ENST00000554335	ENST00000311895
uc010zzk.1_3UTR			uc001mlj.2_3UTR				uc003ewg.2_3UTR								ENST00000284727	ENST00000037243	ENST00000317311	ENST00000319397
uc002xyz.2_3UTR			uc010rcq.1_3UTR				uc002rus.2_3UTR								ENST00000389126	ENST00000343307	ENST00000542268	ENST00000360938
uc002yam.2_3UTR			uc003wcw.2_3UTR				uc011dca.1_3UTR								ENST00000357166	ENST00000400036	ENST00000303915	ENST00000296677
uc002ybb.2_3UTR			uc001mkh.2_3UTR				uc003coq.2_3UTR								ENST00000400256	ENST00000309909	ENST00000541170	ENST00000441802
uc002ybx.1_3UTR			uc001mki.2_3UTR				uc003syk.2_3UTR								ENST00000404795	ENST00000370646	ENST00000209873	ENST00000313071
uc002ydi.2_3UTR			uc010rck.1_3UTR				uc001cwn.2_3UTR								ENST00000357872	ENST00000221232	ENST00000448935	ENST00000303562
uc002ydy.2_3UTR			uc001eam.2_3UTR				uc003oza.1_3UTR								ENST00000370008	ENST00000301258	ENST00000461129	ENST00000264716
uc002yeh.2_3UTR			uc003sle.1_3UTR				uc002vee.3_3UTR								ENST00000361648	ENST00000240364	ENST00000391627	ENST00000380877
uc002yfr.1_3UTR			uc010ksi.1_3UTR				uc002zcs.1_3UTR								ENST00000316433	ENST00000394566	ENST00000370911	ENST00000269216
uc011abx.1_3UTR			uc010ksj.2_3UTR				uc002zcx.2_3UTR								ENST00000373382	ENST00000265150	ENST00000285979	ENST00000355422
uc002yjx.2_3UTR			uc001kyp.1_3UTR				uc001jsn.2_3UTR								ENST00000366607	ENST00000300688	ENST00000294868	ENST00000277865
uc011aby.1_3UTR			uc010qra.1_3UTR				uc001bfw.2_3UTR								ENST00000244815	ENST00000341712	ENST00000331110	ENST00000303210
uc002ykl.2_3UTR			uc002drh.2_3UTR				uc001bfx.1_3UTR								ENST00000361675	ENST00000248211	ENST00000446256	ENST00000370645
uc002yly.3_3UTR			uc001qms.2_3UTR				uc002mye.2_3UTR								ENST00000357847	ENST00000395354	ENST00000421524	ENST00000376621
uc002yma.2_3UTR			uc001ark.2_3UTR				uc002kay.3_3UTR								ENST00000369838	ENST00000374887	ENST00000503400	ENST00000303921
uc002ynk.2_3UTR			uc002lsj.2_3UTR				uc003com.2_3UTR								ENST00000302759	ENST00000350219	ENST00000319551	ENST00000300289
uc002ypi.2_3UTR			uc002ycq.2_3UTR				uc003con.2_3UTR								ENST00000409401	ENST00000334133	ENST00000570779	ENST00000340857
uc011ads.1_3UTR			uc001bkz.2_3UTR				uc003piz.1_3UTR								ENST00000394609	ENST00000406427	ENST00000351365	ENST00000343677
uc002yqn.2_3UTR			uc010oev.1_3UTR				uc001bge.2_3UTR								ENST00000312938	ENST00000374656	ENST00000393543	ENST00000254810
uc002yqx.1_3UTR			uc002wup.2_3UTR				uc003viz.2_3UTR								ENST00000315691	ENST00000369275	ENST00000370717	ENST00000306560
uc002yrf.2_3UTR			uc001laj.2_3UTR				uc001xys.2_3UTR								ENST00000407911	ENST00000357444	ENST00000343075	ENST00000321143
uc002ysf.1_3UTR			uc001djw.3_3UTR				uc001xyt.2_3UTR								ENST00000370050	ENST00000238138	ENST00000405018	ENST00000310441
uc002yto.2_3UTR			uc003tyt.2_3UTR				uc010nqi.2_3UTR								ENST00000309311	ENST00000344153	ENST00000457563	ENST00000310931
uc002yvi.2_3UTR			uc003tyw.1_3UTR				uc003dcs.2_3UTR								ENST00000256015	ENST00000309649	ENST00000432145	ENST00000261427
uc002ywi.2_3UTR			uc003kcq.1_3UTR				uc002gsp.2_3UTR								ENST00000242776	ENST00000379120	ENST00000287899	ENST00000304043
uc002yxg.2_3UTR			uc010izd.1_3UTR				uc004aop.2_3UTR								ENST00000263816	ENST00000272342	ENST00000395718	ENST00000325307
uc002yxl.2_3UTR			uc002flf.1_3UTR				uc001evt.1_3UTR								ENST00000328345	ENST00000327671	ENST00000318934	ENST00000375651
uc002yxo.2_3UTR			uc010zff.1_3UTR				uc009wme.1_3UTR								ENST00000246024	ENST00000258930	ENST00000323346	ENST00000375650
uc002yya.2_3UTR			uc002htv.2_3UTR				uc001yeq.2_3UTR								ENST00000330387	ENST00000265068	ENST00000484733	ENST00000324460
uc002yzn.1_3UTR			uc002htw.2_3UTR				uc001yev.2_3UTR								ENST00000379719	ENST00000399599	ENST00000392302	ENST00000252818
uc002zab.3_3UTR			uc002fnm.1_3UTR				uc002dvl.2_3UTR								ENST00000373212	ENST00000375847	ENST00000431884	ENST00000342988
uc002zcy.1_3UTR			uc002ojh.2_3UTR				uc003lju.1_3UTR								ENST00000394869	ENST00000380671	ENST00000381916	ENST00000300935
uc002zdc.1_3UTR			uc010xuk.1_3UTR				uc003jbr.2_3UTR								ENST00000336454	ENST00000339423	ENST00000421723	ENST00000324871
uc002zdl.2_3UTR			uc001pvg.2_3UTR				uc010ite.1_3UTR								ENST00000281453	ENST00000337975	ENST00000423373	ENST00000269095
uc010gpo.2_3UTR			uc002rbe.2_3UTR				uc004elj.2_3UTR								ENST00000299596	ENST00000300947	ENST00000277537	ENST00000322723
uc002zgb.1_3UTR			uc003voo.2_3UTR				uc010now.1_3UTR								ENST00000359922	ENST00000221930	ENST00000553556	ENST00000232978
uc002zmy.2_3UTR			uc002ryc.2_3UTR				uc004cva.2_3UTR								ENST00000334444	ENST00000360971	ENST00000520092	ENST00000259467
uc002ztf.2_3UTR			uc001fca.1_3UTR				uc001len.3_3UTR								ENST00000009041	ENST00000373789	ENST00000201979	ENST00000367380
uc002zus.3_3UTR			uc003wtf.2_3UTR				uc001leo.2_3UTR								ENST00000371628	ENST00000396991	ENST00000429973	ENST00000359246
uc002zvn.2_3UTR			uc001ifz.2_3UTR				uc003ngu.2_3UTR								ENST00000389134	ENST00000314088	ENST00000434934	ENST00000254101
uc011aje.1_3UTR			uc002qzo.1_3UTR				uc002ekt.1_3UTR								ENST00000290795	ENST00000308162	ENST00000324096	ENST00000005257
uc003adk.2_3UTR			uc001knd.1_3UTR				uc009wta.2_3UTR								ENST00000361804	ENST00000243776	ENST00000573684	ENST00000399799
uc003adp.3_3UTR			uc002xng.2_3UTR				uc010pix.1_3UTR								ENST00000219746	ENST00000327804	ENST00000341983	ENST00000327430
uc011akk.1_3UTR			uc001ojm.1_3UTR				uc003lvo.2_3UTR								ENST00000295927	ENST00000373461	ENST00000374202	ENST00000458537
uc003aed.2_3UTR			uc002pok.2_3UTR				uc002swy.2_3UTR								ENST00000299259	ENST00000372844	ENST00000536957	ENST00000272542
uc003aeg.2_3UTR			uc001xqv.2_3UTR				uc011mrk.1_3UTR								ENST00000361847	ENST00000395647	ENST00000268793	ENST00000445403
uc003agu.3_3UTR			uc010tuu.1_3UTR				uc002ukt.1_3UTR								ENST00000298743	ENST00000402589	ENST00000374448	ENST00000557235
uc003alp.3_3UTR			uc001syx.2_3UTR				uc003zem.2_3UTR								ENST00000366935	ENST00000360270	ENST00000394630	ENST00000391878
uc010gwm.2_3UTR			uc003dxu.1_3UTR				uc002rxb.3_3UTR								ENST00000321464	ENST00000394799	ENST00000391612	ENST00000359321
uc003anb.2_3UTR			uc004cvf.2_3UTR				uc002ipm.2_3UTR								ENST00000244745	ENST00000358907	ENST00000528853	ENST00000314574
uc003anl.2_3UTR			uc001ybe.2_3UTR				uc001rqw.2_3UTR								ENST00000367463	ENST00000278823	ENST00000357505	ENST00000263102
uc003aon.3_3UTR			uc001ybf.2_3UTR				uc001bbs.2_3UTR								ENST00000381352	ENST00000410023	ENST00000493950	ENST00000435120
uc003aqh.2_3UTR			uc011chb.1_3UTR				uc001exb.2_3UTR								ENST00000359314	ENST00000287598	ENST00000265140	ENST00000265174
uc003aqi.1_3UTR			uc003irh.1_3UTR				uc003qip.1_3UTR								ENST00000271277	ENST00000289382	ENST00000504744	ENST00000273064
uc011ank.1_3UTR			uc001lhp.2_3UTR				uc002vev.2_3UTR								ENST00000239138	ENST00000341575	ENST00000534280	ENST00000361804
uc003aty.2_3UTR			uc003phd.2_3UTR				uc001rae.2_3UTR								ENST00000369155	ENST00000374623	ENST00000373159	ENST00000431845
uc003avy.3_3UTR			uc004bgu.2_3UTR				uc002kah.1_3UTR								ENST00000366610	ENST00000351936	ENST00000344450	ENST00000254821
uc003awb.2_3UTR			uc004bgv.3_3UTR				uc003sor.3_3UTR								ENST00000296043	ENST00000314401	ENST00000373485	ENST00000373313
uc003awi.1_3UTR			uc002uwx.3_3UTR				uc002okh.2_3UTR								ENST00000376142	ENST00000394852	ENST00000348697	ENST00000263826
uc003axx.2_3UTR			uc002slc.2_3UTR				uc003mbf.2_3UTR								ENST00000302754	ENST00000261530	ENST00000461772	ENST00000256379
uc003aym.2_3UTR			uc010ffe.1_3UTR				uc001fol.1_3UTR								ENST00000318887	ENST00000244333	ENST00000252771	ENST00000376142
uc003azk.2_3UTR			uc010fff.1_3UTR				uc002agk.2_3UTR								ENST00000310528	ENST00000347230	ENST00000569903	ENST00000311337
uc003azx.2_3UTR			uc003lcl.2_3UTR				uc010bgj.2_3UTR								ENST00000332783	ENST00000300305	ENST00000579956	ENST00000341259
uc011aqn.1_3UTR			uc003lcm.1_3UTR				uc004dwu.1_3UTR								ENST00000373520	ENST00000375341	ENST00000445399	ENST00000377902
uc003bjb.2_3UTR			uc001tul.2_3UTR												ENST00000268035	ENST00000234313	ENST00000382677	ENST00000370812
			uc010syr.1_3UTR												ENST00000395570	ENST00000370056	ENST00000023897	ENST00000301280
			uc003xib.2_3UTR												ENST00000356421	ENST00000334384	ENST00000340993	ENST00000011619
			uc010lvh.1_3UTR												ENST00000392066	ENST00000355808	ENST00000243077	ENST00000344722
			uc002jcb.2_3UTR												ENST00000160874	ENST00000356742	ENST00000280562	ENST00000426548
			uc001wgl.2_3UTR												ENST00000381482	ENST00000366779	ENST00000539627	ENST00000246548
			uc001ciz.2_3UTR												ENST00000368655	ENST00000320356	ENST00000297661	ENST00000270225
			uc001gsm.2_3UTR												ENST00000357337	ENST00000296288	ENST00000268711	ENST00000558259
			uc001gsp.2_3UTR												ENST00000339351	ENST00000391857	ENST00000559459	ENST00000261192
			uc001gsr.1_3UTR												ENST00000408996	ENST00000350777	ENST00000503455	ENST00000261693
			uc010pow.1_3UTR												ENST00000195656	ENST00000369219	ENST00000382933	ENST00000264896
			uc001scc.2_3UTR												ENST00000323570	ENST00000295030	ENST00000436717	ENST00000308162
			uc010soa.1_3UTR												ENST00000228705	ENST00000331335	ENST00000307720	ENST00000311085
			uc003wyw.1_3UTR												ENST00000237283	ENST00000373811	ENST00000539369	ENST00000283875
			uc002lvg.2_3UTR												ENST00000328194	ENST00000306406	ENST00000428599	ENST00000252971
			uc002xxc.2_3UTR												ENST00000283928	ENST00000280009	ENST00000471368	ENST00000442819
			uc004fgp.2_3UTR												ENST00000273062	ENST00000371605	ENST00000536549	ENST00000343060
			uc001qhk.2_3UTR												ENST00000381570	ENST00000354476	ENST00000448342	ENST00000006015
			uc009zdc.2_3UTR												ENST00000262043	ENST00000216122	ENST00000568113	ENST00000232424
			uc009zde.1_3UTR												ENST00000389964	ENST00000371538	ENST00000521751	ENST00000299518
			uc010scq.1_3UTR												ENST00000306917	ENST00000366910	ENST00000338316	ENST00000290219
			uc001xqz.2_3UTR												ENST00000375050	ENST00000334634	ENST00000308979	ENST00000340368
			uc010asf.1_3UTR												ENST00000292431	ENST00000264775	ENST00000380743	ENST00000445352
			uc001ogg.1_3UTR												ENST00000375859	ENST00000294413	ENST00000375469	ENST00000332556
			uc001yne.1_3UTR												ENST00000304414	ENST00000277905	ENST00000396317	ENST00000262776
			uc001qrc.2_3UTR												ENST00000273258	ENST00000372371	ENST00000474361	ENST00000251047
			uc004czl.2_3UTR												ENST00000394697	ENST00000400546	ENST00000374726	ENST00000261366
			uc002lro.2_3UTR												ENST00000311085	ENST00000371247	ENST00000369372	ENST00000231368
			uc003kho.2_3UTR												ENST00000256031	ENST00000375299	ENST00000513284	ENST00000312675
			uc010wvp.1_3UTR												ENST00000396926	ENST00000314355	ENST00000453973	ENST00000379919
			uc002ytp.2_3UTR												ENST00000360299	ENST00000377389	ENST00000326799	ENST00000288840
			uc003xzm.2_3UTR												ENST00000347635	ENST00000216951	ENST00000450923	ENST00000354410
			uc003xzo.2_3UTR												ENST00000377288	ENST00000366847	ENST00000407558	ENST00000323977
			uc003xzr.2_3UTR												ENST00000263238	ENST00000357421	ENST00000534862	ENST00000380959
			uc003yca.1_3UTR												ENST00000209875	ENST00000215882	ENST00000568408	ENST00000328345
			uc003ddx.2_3UTR												ENST00000377759	ENST00000311160	ENST00000456930	ENST00000240139
			uc003goj.1_3UTR												ENST00000327443	ENST00000376649	ENST00000539024	ENST00000373493
			uc003gol.1_3UTR												ENST00000367162	ENST00000267568	ENST00000453617	ENST00000262133
			uc001iju.2_3UTR												ENST00000257290	ENST00000362006	ENST00000427944	ENST00000309042
			uc010qbb.1_3UTR												ENST00000338920	ENST00000251157	ENST00000524945	ENST00000262187
			uc002mno.2_3UTR												ENST00000377970	ENST00000398597	ENST00000431110	ENST00000271638
			uc003xzg.2_3UTR												ENST00000265100	ENST00000261511	ENST00000257895	ENST00000260130
			uc001jtb.1_3UTR												ENST00000278937	ENST00000296783	ENST00000485616	ENST00000373795
			uc002okj.1_3UTR												ENST00000366542	ENST00000374490	ENST00000389826	ENST00000542575
			uc001bpd.1_3UTR												ENST00000312493	ENST00000380794	ENST00000523211	ENST00000253122
			uc004dim.2_3UTR												ENST00000280362	ENST00000307145	ENST00000492775	ENST00000249373
			uc001fol.1_3UTR												ENST00000377329	ENST00000258229	ENST00000397336	ENST00000219611
			uc002ezf.2_3UTR												ENST00000310850	ENST00000372395	ENST00000572916	ENST00000402219
			uc003ecc.2_3UTR												ENST00000263733	ENST00000259241	ENST00000284563	ENST00000344095
			uc001dsa.2_3UTR												ENST00000358598	ENST00000285947	ENST00000513418	ENST00000313368
			uc002wjf.1_3UTR												ENST00000250241	ENST00000262738	ENST00000373724	ENST00000361288
			uc002dzq.2_3UTR												ENST00000258457	ENST00000375344	ENST00000310926	ENST00000040877
			uc010vfc.1_3UTR												ENST00000311128	ENST00000300619	ENST00000507779	ENST00000217964
			uc001wnb.1_3UTR												ENST00000324444	ENST00000296137	ENST00000299192	ENST00000335815
			uc001wnc.2_3UTR												ENST00000260952	ENST00000372309	ENST00000544758	ENST00000359486
			uc001wnd.2_3UTR												ENST00000249750	ENST00000337737	ENST00000409077	ENST00000254942
			uc001mhv.2_3UTR												ENST00000173527	ENST00000037502	ENST00000402630	ENST00000257915
			uc001mhw.2_3UTR												ENST00000342228	ENST00000333003	ENST00000591513	ENST00000327111
			uc003lvs.3_3UTR												ENST00000296861	ENST00000409281	ENST00000262112	ENST00000263801
			uc003fqz.2_3UTR												ENST00000377026	ENST00000404843	ENST00000555645	ENST00000370331
			uc011bsd.1_3UTR												ENST00000392959	ENST00000355837	ENST00000536626	ENST00000237455
			uc003uxt.2_3UTR												ENST00000409817	ENST00000220772	ENST00000505790	ENST00000379638
			uc002uks.2_3UTR												ENST00000307471	ENST00000321765	ENST00000481980	ENST00000367519
			uc004fid.2_3UTR												ENST00000373839	ENST00000372600	ENST00000261015	ENST00000306006
			uc003fgx.2_3UTR												ENST00000361189	ENST00000221576	ENST00000315144	ENST00000377604
			uc011bpt.1_3UTR												ENST00000251074	ENST00000396337	ENST00000286317	ENST00000352967
			uc001jov.1_3UTR												ENST00000392314	ENST00000307633	ENST00000537969	ENST00000334444
			uc004bpg.3_3UTR												ENST00000301905	ENST00000264991	ENST00000394901	ENST00000268099
			uc003gmc.2_3UTR												ENST00000397581	ENST00000324607	ENST00000512583	ENST00000302631
			uc002odq.3_3UTR												ENST00000318659	ENST00000263095	ENST00000485523	ENST00000254928
			uc003gin.1_3UTR												ENST00000265339	ENST00000356716	ENST00000453404	ENST00000345512
			uc003gip.2_3UTR												ENST00000261951	ENST00000371696	ENST00000559895	ENST00000204549
			uc001qqp.2_3UTR												ENST00000338821	ENST00000375107	ENST00000523054	ENST00000377047
			uc003sxv.2_3UTR												ENST00000376395	ENST00000307892	ENST00000559653	ENST00000296591
			uc001our.2_3UTR												ENST00000237724	ENST00000375258	ENST00000372220	ENST00000367463
			uc001ous.2_3UTR												ENST00000375490	ENST00000397386	ENST00000375723	ENST00000359856
			uc003und.2_3UTR												ENST00000360797	ENST00000310916	ENST00000301686	ENST00000263238
			uc001cdb.1_3UTR												ENST00000013070	ENST00000311151	ENST00000425895	ENST00000267970
			uc001cdg.2_3UTR												ENST00000358835	ENST00000372117	ENST00000461548	ENST00000454289
			uc010oir.1_3UTR												ENST00000369303	ENST00000366512	ENST00000458341	ENST00000225174
			uc010oit.1_3UTR												ENST00000264018	ENST00000354983	ENST00000399409	ENST00000378823
			uc003lug.2_3UTR												ENST00000323963	ENST00000371600	ENST00000540670	ENST00000394894
			uc002hci.2_3UTR												ENST00000394721	ENST00000367787	ENST00000557283	ENST00000303296
			uc003vma.2_3UTR												ENST00000267973	ENST00000239893	ENST00000290310	ENST00000289228
			uc002poh.1_3UTR												ENST00000296666	ENST00000302804	ENST00000433878	ENST00000369905
			uc002inr.2_3UTR												ENST00000409468	ENST00000218104	ENST00000518206	ENST00000390645
			uc010dka.1_3UTR												ENST00000299392	ENST00000343115	ENST00000532747	ENST00000219069
			uc003eon.3_3UTR												ENST00000279873	ENST00000393691	ENST00000483928	ENST00000272227
			uc003eop.3_3UTR												ENST00000307630	ENST00000263121	ENST00000374859	ENST00000379887
			uc002ghx.2_3UTR												ENST00000367075	ENST00000366787	ENST00000436627	ENST00000534854
			uc010vuc.1_3UTR												ENST00000377780	ENST00000407889	ENST00000359801	ENST00000499247
			uc001ydk.2_3UTR												ENST00000317257	ENST00000383183	ENST00000329020	ENST00000356239
			uc003mcc.2_3UTR												ENST00000381884	ENST00000296088	ENST00000570308	ENST00000356245
			uc002zur.3_3UTR												ENST00000361418	ENST00000366559	ENST00000559942	ENST00000261017
			uc002lgs.2_3UTR												ENST00000285398	ENST00000404362	ENST00000573111	ENST00000234170
			uc002sqy.3_3UTR												ENST00000357086	ENST00000286428	ENST00000571727	ENST00000253024
			uc002srd.2_3UTR												ENST00000266671	ENST00000292808	ENST00000261333	ENST00000378438
			uc010iji.1_3UTR												ENST00000375898	ENST00000358273	ENST00000392314	ENST00000319562
			uc002uhh.2_3UTR												ENST00000406705	ENST00000377981	ENST00000468110	ENST00000261407
			uc001nzc.2_3UTR												ENST00000395828	ENST00000217740	ENST00000220062	ENST00000381750
			uc009ypk.2_3UTR												ENST00000249636	ENST00000229332	ENST00000445961	ENST00000282308
			uc001imp.2_3UTR												ENST00000031135	ENST00000263734	ENST00000395665	ENST00000240123
			uc002kro.2_3UTR												ENST00000401878	ENST00000392647	ENST00000202625	ENST00000216416
			uc002krp.2_3UTR												ENST00000375275	ENST00000361729	ENST00000540144	ENST00000380345
			uc004ajf.1_3UTR												ENST00000340694	ENST00000382159	ENST00000523562	ENST00000379589
			uc001kdu.2_3UTR												ENST00000321442	ENST00000252711	ENST00000415957	ENST00000264255
			uc009xta.1_3UTR												ENST00000343815	ENST00000394859	ENST00000391813	ENST00000322038
			uc001tcw.1_3UTR												ENST00000244230	ENST00000371868	ENST00000508726	ENST00000331079
			uc002jrf.1_3UTR												ENST00000334828	ENST00000258780	ENST00000572147	ENST00000244230
			uc001apo.2_3UTR												ENST00000326648	ENST00000392693	ENST00000393125	ENST00000258169
			uc010oac.1_3UTR												ENST00000379380	ENST00000380872	ENST00000300035	ENST00000421967
			uc002xzt.2_3UTR												ENST00000398763	ENST00000368705	ENST00000446250	ENST00000219169
			uc002fjf.2_3UTR												ENST00000339697	ENST00000357383	ENST00000531552	ENST00000278937
			uc003zwg.1_3UTR												ENST00000236192	ENST00000249344	ENST00000460118	ENST00000255304
			uc002iul.3_3UTR												ENST00000262444	ENST00000282050	ENST00000216455	ENST00000591776
															ENST00000306318	ENST00000373564	ENST00000578345	ENST00000360538
															ENST00000320717	ENST00000333952	ENST00000273395	ENST00000242776
															ENST00000299767	ENST00000291295	ENST00000528054	ENST00000409682
															ENST00000306480	ENST00000304992	ENST00000372708	ENST00000257868
															ENST00000220876	ENST00000356055	ENST00000562730	ENST00000234179
															ENST00000372950	ENST00000398879	ENST00000482349	ENST00000221957
															ENST00000273986	ENST00000300027	ENST00000578080	ENST00000258301
															ENST00000242351	ENST00000371088	ENST00000469798	ENST00000310827
															ENST00000265382	ENST00000341860	ENST00000389057	ENST00000336418
															ENST00000397033	ENST00000282268	ENST00000379618	ENST00000323563
															ENST00000371876	ENST00000254803	ENST00000435187	ENST00000258947
															ENST00000275053	ENST00000393356	ENST00000271139	ENST00000254878
[truncated: 3,951 more rows]
